# Supplementary material for: Building a strong foundation: How pre-doctorate experience shapes doctoral student outcomes
Source: PLoS One. 2023 Sep 8;18(9):e0291448. doi: 10.1371/journal.pone.0291448 (PMC10490895; doi:10.1371/journal.pone.0291448)
Supplement: S1 Dataset — (XLSX) [file pone.0291448.s001.xlsx]

## Sheet: reg_data
id	year	field	RC1	RC2	RC3	RC4	defence	form	leading_uni	financing	work_copy	non_acad_mot	support_advisor	support_department	gender
10579462	2018	1	-0.795156	-1.26925	-1.20547	-0.598616	0	1	1	1	1	1	1	1	2
10579825	2017	6	1.03295	0.971079	1.22637	-0.854344	0	1	0	0	3	0	0	0	2
10579827	2015	6	-0.78545	-0.802531	0.141634	-0.294245	1	1	0	0	1	0	1	1	1
10579842	2018	6	-0.795156	-1.26925	-1.20547	-0.598616	0	1	0	0	0	1	1	0	2
10579847	2018	6	-1.41952	0.917495	1.01849	0.170576	0	1	0	1	1	0	1	1	1
10579863	2015	6	-0.846852	-0.761442	-0.64811	0.0922303	1	1	0	1	3	0	1	1	2
10579882	2015	7	-1.3931	-0.711071	0.167151	0.219133	0	0	0	0	3	0	0	0	2
10580436	2015	6	-0.1832	-1.33295	-1.16995	-0.852493	0	1	0	1	3	0	0	1	2
10580689	2014	7	0.386179	0.965939	-0.703891	1.47285	1	1	0	1	3	0	1	1	2
10582500	2014	7	-0.127586	0.777706	0.532565	3.53781	0	0	0	0	1	0	1	0	2
10582853	2016	2	-0.795156	-1.26925	-1.20547	-0.598616	1	1	0	1	1	1	1	1	2
10583123	2015	2	1.23654	-1.09197	-1.19133	-0.0651684	0	1	0	1	1	0	1	0	1
10583191	2015	6	-0.844803	-1.29384	-0.268434	-0.542059	0	1	0	1	1	1	1	1	2
10583200	2015	7	-0.689685	-0.830652	-0.839755	1.67975	0	1	0	1	0	0	0	0	1
10583216	2017	7	0.340062	1.01865	-0.659534	-0.557707	0	1	0	1	1	0	1	1	1
10583222	2013	7	-0.368223	-0.200927	-0.171234	-0.4764	0	1	0	1	0	0	1	0	2
10583335	2017	6	0.178021	-0.251298	-0.986495	-0.603303	0	1	0	1	3	1	1	1	2
10583343	2017	1	-0.874625	-0.39473	-1.20805	-0.501512	1	1	0	0	0	0	1	1	1
10583355	2014	2	0.950382	-1.17338	0.901998	-0.997044	0	1	0	1	0	0	1	0	1
10583378	2018	7	0.25749	-1.12581	-0.983907	-0.700407	0	1	0	1	1	1	1	1	1
10583409	2018	6	0.316843	-0.634507	-0.573839	-0.452593	0	1	0	1	0	1	1	1	2
10585070	2015	2	-0.67009	-0.79127	0.0553803	-0.477777	0	1	0	1	2	0	1	1	1
10585729	2018	6	1.94713	0.950875	0.956366	-0.246763	0	1	0	1	2	0	1	0	2
10587680	2013	2	-0.844803	-1.29384	-0.268434	-0.542059	1	1	0	1	3	0	1	0	1
10587694	2014	1	-0.795156	-1.26925	-1.20547	-0.598616	1	1	0	1	2	0	1	0	2
10587978	2017	5	-0.483582	-0.212188	-0.0849798	-0.292868	0	1	0	0	3	0	1	0	2
10588192	2014	2	-0.771937	0.383912	-1.29116	-0.703731	1	1	0	1	1	0	0	0	1
10588614	2017	1	-0.307526	1.55223	1.65011	0.3166	1	1	1	1	2	1	1	1	1
10588662	2015	1	1.99325	0.898164	0.912008	1.78379	0	1	0	1	1	1	1	0	2
10588673	2015	5	-0.725317	-0.360769	1.50541	2.30018	0	1	0	1	3	0	1	1	2
10588683	2015	6	-1.45881	-0.697741	-0.683626	0.346107	0	1	0	1	3	1	1	0	2
10588705	2018	7	-0.137083	-1.38566	-1.21431	1.17806	0	1	0	1	1	1	1	1	2
10588800	2014	1	-1.00841	-0.0238936	0.849516	0.802565	1	1	0	1	0	0	1	1	2
10588851	2018	2	0.509692	-1.38052	0.715956	-1.14913	0	1	1	1	3	0	0	0	1
10588891	2014	6	1.03295	0.971079	1.22637	-0.854344	0	1	0	1	3	0	1	1	2
10588965	2016	1	-0.100628	0.811517	-0.845576	-0.709794	0	1	0	1	2	1	1	1	2
10588969	2013	1	1.93107	0.988796	-0.831442	-0.176346	0	1	0	1	2	0	0	1	2
10588980	2014	2	0.379025	-0.72514	1.16961	1.50755	0	1	0	1	1	1	0	0	2
10588982	2013	2	1.88142	0.964205	0.105589	-0.119789	0	1	0	1	1	1	1	1	1
10589026	2016	2	0.930266	0.192437	1.30948	-0.652126	1	1	0	1	1	1	1	0	2
10589045	2017	5	1.2703	0.960525	0.858269	-0.0205427	0	1	0	1	1	0	1	1	2
10589097	2015	2	1.93107	0.988796	-0.831442	-0.176346	1	0	1	1	3	0	#NULL!	#NULL!	1
10589103	2014	2	0.423864	-0.00136689	0.272659	-0.677239	1	1	0	1	1	1	1	1	1
10589155	2017	1	-0.926321	0.113073	-0.650697	0.189334	0	1	0	1	3	0	0	0	2
10589192	2017	2	-0.137083	-1.38566	-1.21431	1.17806	1	1	0	1	3	0	1	1	2
10589205	2014	2	0.346083	-0.110574	1.83391	0.195494	1	1	0	1	3	0	1	0	1
10589263	2016	2	-0.779091	-1.30717	0.582343	-0.669033	0	1	0	1	1	0	1	1	2
10589368	2015	6	-1.37977	1.36942	0.533421	2.57592	1	1	0	1	3	1	1	0	2
10589378	2013	6	0.451052	1.01999	-0.641311	1.50051	1	1	0	1	1	1	1	1	1
10589456	2016	6	-1.36017	1.4088	1.42856	0.41839	0	1	0	1	3	0	1	1	2
10589477	2015	2	0.340062	1.01865	-0.659534	-0.557707	1	1	0	1	0	1	1	1	2
10589577	2013	6	1.00003	-1.14879	-0.0350334	-1.0536	1	1	0	1	3	0	1	0	2
10589789	2017	2	-0.779091	-1.30717	0.582343	-0.669033	0	1	1	1	2	1	0	0	1
10589918	2015	1	0.332907	-0.672429	1.21397	-0.52301	1	1	0	1	3	0	1	1	2
10590010	2016	6	0.552981	-0.851291	-0.661784	-0.8309	0	1	0	1	1	0	0	1	2
10590022	2017	1	-0.159981	0.320211	-1.25564	-0.957608	0	1	1	1	2	0	1	1	2
10590029	2017	1	0.267195	-0.659099	0.363192	-0.396036	0	1	1	1	2	0	1	#NULL!	1
10590034	2014	7	-1.53828	0.176774	-0.686213	0.443211	0	1	0	1	1	0	1	0	2
10590041	2015	5	-0.735802	-0.77794	-0.795397	-0.350803	1	1	0	1	2	0	1	1	2
10590044	2017	1	-0.801256	0.591049	0.610148	0.310174	1	1	1	1	2	0	1	1	1
10590049	2013	1	-0.021159	-0.0629984	-0.842988	-0.806898	1	1	1	1	0	0	1	1	1
10590134	2016	1	-0.729443	-1.28258	-0.354688	-0.725591	0	1	1	1	2	0	1	1	1
10590138	2015	2	-0.762231	0.850626	0.0559394	-0.39936	1	0	0	0	1	1	1	0	2
10590171	2016	1	1.03295	0.971079	1.22637	-0.854344	0	1	1	1	2	0	0	1	1
10590711	2017	1	-0.795156	-1.26925	-1.20547	-0.598616	1	0	0	0	1	0	1	1	2
10590924	2015	6	-0.939076	1.57655	0.719463	2.72801	1	1	0	1	2	0	1	1	2
10591135	2016	6	-0.160319	-0.304378	0.797087	0.170381	0	1	0	0	3	1	1	0	2
10591179	2017	5	-0.1832	-1.33295	-1.16995	-0.852493	0	1	0	1	3	0	0	0	2
10591287	2016	2	-0.123847	-0.841641	-0.759881	-0.60468	0	1	0	1	1	1	0	0	2
10591346	2013	5	-0.837147	-0.294728	0.69899	0.396601	1	1	0	1	3	0	1	1	2
10591453	2015	1	0.957537	0.517695	-0.971506	-1.03174	0	1	1	1	2	1	1	1	2
10591882	2016	6	0.592264	0.763946	1.04033	-1.00643	1	1	0	1	3	0	1	0	2
10591954	2018	7	-1.33374	-0.219765	0.57722	0.466947	0	0	1	0	3	0	1	1	2
10591961	2014	2	-0.279048	-0.608728	1.17845	-0.269133	0	1	0	1	3	1	0	0	1
10592165	2017	1	0.55934	-1.35593	-0.221075	-1.20569	1	1	0	1	0	0	0	1	2
10592353	2016	6	-1.39945	-0.206436	-0.273557	0.593921	0	1	0	1	3	1	1	0	2
10592553	2018	5	1.97003	-0.754994	0.997703	1.88891	1	1	0	0	1	0	1	0	1
10592614	2014	7	1.01689	1.009	-0.561437	-0.783928	0	1	0	1	2	0	0	0	2
10592724	2017	1	-0.262669	-0.458431	-1.17254	-0.755389	0	1	0	1	3	1	0	0	2
10592939	2018	6	1.01689	1.009	-0.561437	-0.783928	1	1	0	1	2	0	1	0	2
10592975	2016	5	-0.232848	-1.35754	-0.232918	-0.795936	0	1	0	1	3	0	1	1	2
10592983	2014	5	-0.692467	-0.490603	-1.28857	-0.800835	1	1	0	0	1	0	1	1	2
10592986	2018	5	-1.4491	-0.231027	0.663474	0.650478	0	1	0	0	1	0	1	1	2
10593018	2014	5	1.29673	-0.668041	0.00693293	0.0280143	0	1	0	1	1	0	1	1	1
10593140	2014	5	-1.09759	0.383907	-0.500171	0.595298	0	1	0	1	3	0	1	1	1
10593150	2017	5	-1.39945	-0.206436	-0.273557	0.593921	1	1	0	0	1	0	1	1	2
10593386	2013	6	-0.15396	-0.809013	1.2378	-0.204407	1	0	0	0	3	1	1	1	2
10594066	2017	5	-0.110671	-0.279786	-0.139945	0.113824	0	1	0	0	3	0	1	1	2
10594073	2013	6	0.756979	-0.0400412	-1.07683	2.13056	1	1	0	1	3	0	1	0	1
10594254	2018	5	0.944023	-0.668749	0.461289	-0.622256	1	1	0	1	3	0	1	1	2
10594680	2016	6	-0.795156	-1.26925	-1.20547	-0.598616	0	1	0	1	1	0	1	0	1
10594705	2015	5	-0.173495	-0.866232	0.17715	-0.548122	1	1	0	1	0	1	1	0	2
10594853	2015	5	0.871268	-0.845715	0.820503	-0.0398583	0	1	0	1	1	1	0	0	1
10595286	2014	7	1.28753	0.19448	-0.717084	0.42346	0	0	0	1	3	0	1	1	2
10595287	2018	1	-0.0874523	1.37337	-0.225639	0.00870926	1	1	0	1	2	0	1	0	2
10595300	2016	7	0.701578	1.57129	-0.389477	3.05281	1	0	0	0	0	0	1	1	2
10595312	2015	5	1.99325	0.898164	0.912008	1.78379	0	1	1	1	3	0	0	0	2
10595318	2016	5	-1.38339	-0.244357	1.51425	0.523504	0	1	0	1	3	0	1	0	2
10595363	2018	7	-0.1832	-1.33295	-1.16995	-0.852493	0	1	0	1	1	0	0	0	2
10595370	2017	5	0.435595	0.106214	1.13086	-0.725228	0	1	0	0	3	0	1	1	2
10595481	2014	1	-0.295113	-0.570807	-0.609355	-0.198716	1	1	1	1	2	0	1	1	1
10595749	2016	7	-0.483582	-0.212188	-0.0849798	-0.292868	0	1	0	1	1	0	0	0	2
10595884	2018	1	1.03295	0.971079	1.22637	-0.854344	0	1	0	1	1	0	1	1	1
10595999	2014	5	-1.52857	0.643488	0.660886	0.747582	1	1	0	1	1	0	0	0	2
10596053	2017	1	-0.874625	-0.39473	-1.20805	-0.501512	0	1	1	1	3	0	0	0	1
10596194	2016	1	1.82838	0.210154	-0.748335	0.0258721	0	1	1	1	3	0	1	0	2
10596399	2018	5	-0.795156	-1.26925	-1.20547	-0.598616	0	1	0	0	1	0	1	1	2
10596411	2013	6	-0.689685	-0.830652	-0.839755	1.67975	1	1	0	1	1	1	1	1	2
10596457	2018	5	-0.252964	0.00828303	0.174563	-0.451018	0	1	0	1	1	0	0	0	2
10596608	2017	5	0.55581	-1.43323	0.671598	0.881427	1	1	0	1	1	1	1	1	2
10596638	2015	7	-0.815272	0.0965754	-0.797985	-0.253699	0	1	1	1	3	0	1	1	1
10596705	2018	5	1.40375	-0.0349008	0.853431	-0.196631	0	1	1	0	3	1	1	0	1
10597049	2013	7	0.944023	-0.668749	0.461289	-0.622256	1	1	0	1	3	1	0	0	1
10597217	2016	6	-0.285129	0.538334	-1.14948	1.47891	0	1	0	1	1	0	1	0	2
10597394	2018	2	-0.04291	-0.825511	1.09051	-0.64744	0	1	1	1	3	1	0	0	2
10597472	2017	1	1.03295	0.971079	1.22637	-0.854344	0	1	1	1	2	0	0	0	2
10597483	2017	1	-0.080512	-0.554304	-1.25306	-1.05471	1	1	1	1	3	1	1	1	2
10597606	2014	2	1.50644	0.743742	0.770324	-0.39885	1	1	0	1	3	0	1	1	1
10597608	2013	2	1.30036	0.945735	-0.973897	2.08043	1	1	0	1	2	0	1	0	1
10597620	2014	2	-1.36017	1.4088	1.42856	0.41839	1	1	0	1	2	1	1	1	1
10598009	2013	2	1.88142	0.964205	0.105589	-0.119789	1	1	0	1	3	0	1	0	2
10598201	2018	5	-0.61705	-0.0372186	0.909304	-0.623438	0	1	0	1	1	0	1	0	2
10598507	2015	1	-0.32359	1.59015	-0.137694	0.387016	0	1	0	1	3	0	1	0	2
10598532	2015	1	-0.173495	-0.866232	0.17715	-0.548122	0	1	0	1	1	0	0	0	2
10598555	2017	5	-0.475926	0.786921	0.882444	0.645792	0	0	0	0	3	1	1	1	2
10598577	2015	1	1.15155	0.219804	-0.846432	0.252092	0	1	0	1	2	0	1	1	2
10598737	2017	5	-0.889428	1.60114	-0.217568	2.67145	0	0	0	0	1	1	1	0	2
10598791	2016	2	-0.712584	0.875218	-0.881092	-0.455917	0	1	0	1	0	0	1	1	1
10598811	2016	5	-0.390098	-0.59223	1.32574	0.1739	1	1	1	1	2	0	1	0	1
10598974	2013	2	-0.360045	-0.60702	-0.506426	2.27487	1	1	0	1	1	0	1	0	1
10599052	2018	6	-0.769154	0.0438639	-0.842342	1.77686	0	1	0	1	1	0	1	1	2
10599266	2018	6	1.26742	1.5603	-0.309603	0.768377	1	1	1	0	3	0	1	1	2
10599357	2018	2	0.0437136	-0.0089474	-0.780408	-0.779241	0	1	0	1	2	1	1	1	1
10599367	2018	5	-0.107783	-0.879562	1.02793	-0.675096	0	1	0	1	3	1	1	1	2
10599386	2016	2	-0.1371	1.34878	0.711392	0.0652667	0	1	0	1	1	0	0	1	2
10599442	2018	5	-0.262669	-0.458431	-1.17254	-0.755389	0	1	1	0	1	1	1	0	1
10599703	2014	2	1.26742	1.5603	-0.309603	0.768377	1	1	0	1	3	0	1	1	2
10599808	2018	1	1.28348	1.52238	1.47821	0.697961	0	1	1	1	1	1	1	0	1
10599856	2017	1	1.0826	0.995671	0.28934	-0.910902	0	1	0	1	2	1	1	0	1
10599996	2017	2	-1.47892	0.66808	-0.276145	0.691025	0	1	0	1	3	0	0	0	2
10600039	2014	6	1.77873	0.185562	0.188696	0.0824296	0	1	0	1	1	1	1	1	1
10600086	2015	6	-0.76428	1.38302	-0.323736	0.23493	1	1	1	1	3	0	1	1	2
10600126	2014	1	-0.735802	-0.77794	-0.795397	-0.350803	0	1	1	0	3	0	0	0	1
10600300	2017	2	0.142242	0.363708	-1.56117	-0.0961493	0	1	0	1	1	0	1	1	2
10600537	2018	6	-0.232848	-1.35754	-0.232918	-0.795936	0	1	0	0	1	0	0	0	1
10600653	2015	5	-0.916616	0.579787	0.696402	0.493705	1	1	0	1	3	0	1	0	2
10600656	2015	1	-0.170024	-0.771092	-0.550013	-0.13399	0	1	1	1	3	0	1	1	2
10600767	2017	1	-0.795156	-1.26925	-1.20547	-0.598616	0	1	0	1	3	0	1	1	2
10600773	2014	2	-0.242653	1.60628	1.7127	0.344256	0	1	0	1	3	1	1	0	1
10600888	2016	6	-0.795156	-1.26925	-1.20547	-0.598616	0	1	0	1	3	1	0	0	2
10601070	2017	6	1.60221	0.715622	-0.211065	1.57515	0	1	0	1	2	0	1	0	2
10601078	2016	6	1.01336	0.931698	0.331236	1.30319	1	1	0	1	1	0	1	0	2
10601079	2014	6	-0.712584	0.875218	-0.881092	-0.455917	1	1	0	1	0	0	1	0	2
10601094	2018	5	-1.36017	1.4088	1.42856	0.41839	0	1	0	0	1	0	1	0	1
10601198	2016	1	-0.729443	-1.28258	-0.354688	-0.725591	0	1	0	1	1	1	1	1	1
10601247	2018	6	-0.1832	-1.33295	-1.16995	-0.852493	0	1	0	0	3	0	0	0	1
10601275	2016	6	0.967242	0.984409	0.375594	-0.72737	0	1	1	1	2	0	1	1	2
10601276	2013	2	1.26742	1.5603	-0.309603	0.768377	1	1	0	1	3	0	1	0	2
10601293	2016	1	-0.795156	-1.26925	-1.20547	-0.598616	1	1	0	1	1	0	0	0	2
10601296	2017	2	-0.404113	-1.0867	-0.0823922	-0.389972	0	1	0	1	1	0	1	0	1
10601361	2017	6	-0.225776	1.02964	-0.739408	1.72673	0	0	0	0	1	0	1	1	2
10601382	2015	6	1.99325	0.898164	0.912008	1.78379	1	1	0	1	1	0	1	1	2
10601451	2016	2	-0.795156	-1.26925	-1.20547	-0.598616	0	1	0	1	3	1	1	1	2
10601616	2014	7	0.423864	-0.00136689	0.272659	-0.677239	1	1	0	1	3	0	1	0	2
10602158	2018	7	0.273554	-1.16373	0.803901	-0.770823	1	0	0	0	1	0	0	0	2
10602687	2016	7	1.03295	0.971079	1.22637	-0.854344	0	0	1	0	0	0	0	0	2
10602809	2015	2	-0.0946067	-0.317708	1.64786	0.0434069	1	1	1	1	3	1	1	1	2
10602900	2016	1	0.323202	-1.13914	-0.13313	-0.827381	0	1	0	1	3	0	1	1	2
10602920	2014	1	-0.390098	-0.59223	1.32574	0.1739	1	1	1	1	2	0	1	0	1
10602991	2018	1	-0.0777296	-0.894352	-0.804239	1.42588	0	1	0	1	1	1	1	1	2
10603310	2013	2	1.05585	-0.73479	1.26771	1.28133	0	1	1	1	2	0	0	0	1
10603320	2016	5	-0.795156	-1.26925	-1.20547	-0.598616	0	0	1	0	0	0	1	0	2
10603838	2017	1	1.01336	0.931698	0.331236	1.30319	0	1	1	1	2	0	0	1	2
10603857	2015	2	0.493628	-1.3426	-1.07185	-1.07871	0	1	0	1	1	1	0	0	1
10603966	2016	2	-1.06777	-0.515199	0.439447	0.554752	1	1	0	1	3	0	1	1	2
10604102	2014	5	0.362379	0.735821	0.849929	2.2666	0	0	1	1	1	1	0	0	2
10604758	2016	6	-0.787499	-0.270137	-0.238041	0.340044	0	1	0	1	3	0	1	0	1
10604771	2017	6	-1.48245	0.590777	0.616529	2.77814	1	1	0	1	3	0	1	0	2
10605093	2015	5	-0.021159	-0.0629984	-0.842988	-0.806898	0	1	1	1	1	1	1	1	1
10605350	2016	6	0.622317	0.749156	-0.791837	1.09454	0	1	0	1	2	1	0	0	1
10605380	2015	6	-0.669586	0.537966	0.678463	0.22204	0	0	0	0	3	0	1	1	2
10605386	2014	2	0.473512	0.0232246	-0.664372	-0.733796	0	1	1	1	3	0	1	0	2
10605462	2016	2	0.376242	-0.385092	0.720794	-0.973042	0	1	1	1	2	0	0	0	1
10605533	2017	1	0.194085	-0.289219	0.801314	-0.673719	0	1	1	1	2	1	0	0	1
10605907	2017	2	0.340062	1.01865	-0.659534	-0.557707	0	1	1	1	3	1	1	1	1
10606308	2018	5	-1.3931	-0.711071	0.167151	0.219133	0	1	1	1	0	0	1	1	1
10606869	2017	1	-0.307526	1.55223	1.65011	0.3166	0	1	0	1	3	1	1	0	2
10606968	2015	6	-0.123847	-0.841641	-0.759881	-0.60468	0	1	0	1	3	1	1	1	2
10607023	2017	2	-0.779091	-1.30717	0.582343	-0.669033	1	1	1	1	2	0	1	1	1
10607030	2015	1	0.503333	-0.875882	0.275247	-0.774343	0	1	1	1	1	1	1	0	1
10607032	2018	2	1.14802	0.142501	0.0462415	2.33921	0	1	1	1	3	0	1	1	2
10607036	2017	1	0.902161	-0.927886	-0.223467	1.90648	0	1	1	1	3	0	0	0	2
10607040	2016	2	0.569045	-0.889212	1.12602	-0.901317	1	1	1	1	1	0	1	0	1
10607045	2018	1	-0.232848	-1.35754	-0.232918	-0.795936	0	1	1	1	1	1	0	0	2
10607057	2014	1	-0.762231	0.850626	0.0559394	-0.39936	0	1	1	1	1	0	1	0	1
10607064	2015	2	-0.692467	-0.490603	-1.28857	-0.800835	0	1	1	1	0	0	1	0	2
10607069	2014	2	-0.633114	0.000702519	-0.878504	-0.553021	0	0	1	0	3	0	1	0	1
10607071	2015	1	1.40781	-1.3628	-1.34186	-0.471132	1	1	1	1	2	1	1	0	1
10607075	2017	2	-1.39945	-0.206436	-0.273557	0.593921	0	1	1	1	2	0	1	1	1
10607080	2016	2	1.03295	0.971079	1.22637	-0.854344	0	1	1	1	1	1	1	0	1
10607082	2015	1	-0.1832	-1.33295	-1.16995	-0.852493	0	1	1	1	1	0	1	1	1
10607091	2014	2	-0.232848	-1.35754	-0.232918	-0.795936	0	1	1	1	1	1	1	0	2
10607096	2014	2	-0.626755	-0.503933	-0.437795	-0.927809	1	1	1	1	1	0	1	1	1
10607103	2016	2	-0.100628	0.811517	-0.845576	-0.709794	1	1	1	1	1	0	1	1	1
10607128	2013	1	-0.874625	-0.39473	-1.20805	-0.501512	0	1	1	1	3	0	1	1	2
10607152	2015	1	1.94713	0.950875	0.956366	-0.246763	0	1	1	1	1	1	1	1	1
10607190	2015	2	-0.795156	-1.26925	-1.20547	-0.598616	1	0	1	0	3	0	1	1	1
10607198	2015	1	-0.779091	-1.30717	0.582343	-0.669033	0	1	1	1	1	1	1	0	1
10607272	2014	5	-1.4491	-0.231027	0.663474	0.650478	0	1	1	1	1	0	0	0	2
10607340	2018	2	1.93743	0.484161	-0.390734	-0.551134	0	1	1	1	1	1	1	0	1
10607363	2015	2	-0.100628	0.811517	-0.845576	-0.709794	0	0	1	0	1	0	1	1	1
10607368	2014	5	-0.846852	-0.761442	-0.64811	0.0922303	0	0	1	0	1	0	0	0	2
10607586	2015	1	-0.795156	-1.26925	-1.20547	-0.598616	0	1	0	1	1	1	0	0	2
10607638	2013	2	-0.173495	-0.866232	0.17715	-0.548122	1	1	1	1	2	1	1	0	1
10607645	2013	5	0.592264	0.763946	1.04033	-1.00643	0	1	0	1	3	1	1	0	1
10607725	2018	6	1.34335	0.608482	0.585658	2.75839	0	1	0	1	2	0	1	1	2
10607759	2015	7	-0.798686	-1.34655	-0.312792	1.4885	0	0	0	0	1	1	0	1	1
10607889	2017	2	-0.735802	-0.77794	-0.795397	-0.350803	1	1	1	1	0	1	1	1	1
10608073	2016	1	0.79669	-1.36648	-0.589178	-0.371886	0	1	0	1	1	0	1	0	1
10608451	2017	5	1.11242	0.096564	1.22896	-0.951448	1	1	0	0	2	1	1	1	2
10608575	2018	5	-0.916616	0.579787	0.696402	0.493705	0	0	0	0	3	0	1	1	2
10608605	2016	2	0.950382	-1.17338	0.901998	-0.997044	0	1	1	1	2	0	0	0	2
10608641	2016	5	-1.47892	0.66808	-0.276145	0.691025	1	0	0	0	3	0	1	0	2
10608675	2016	2	-0.692467	-0.490603	-1.28857	-0.800835	0	1	1	1	2	0	0	0	1
10608686	2015	2	-0.795156	-1.26925	-1.20547	-0.598616	0	1	1	1	1	1	1	1	1
10608715	2015	2	-0.692467	-0.490603	-1.28857	-0.800835	1	1	1	1	2	0	0	0	2
10608787	2017	1	-0.137083	-1.38566	-1.21431	1.17806	0	1	1	1	2	0	1	1	2
10608897	2014	2	1.03295	0.971079	1.22637	-0.854344	0	1	1	1	1	0	1	1	1
10608928	2015	2	1.03295	0.971079	1.22637	-0.854344	1	1	1	1	0	0	1	1	1
10608964	2014	1	-0.426278	0.811512	-0.0545867	0.589235	0	1	0	1	3	1	1	0	2
10609053	2017	1	1.93107	0.988796	-0.831442	-0.176346	0	1	0	1	1	0	1	1	2
10609071	2014	5	-0.0484893	-0.370419	1.60351	2.07396	1	1	1	1	3	0	1	1	2
10609141	2015	1	-0.78114	-0.774772	0.202668	-0.0347439	0	1	1	1	1	1	1	1	1
10609411	2016	1	-0.696519	0.837297	0.906717	-0.526334	0	1	0	1	2	0	1	0	2
10609412	2015	2	-0.692467	-0.490603	-1.28857	-0.800835	1	1	1	1	3	0	1	1	1
10609695	2014	5	0.364511	-0.492673	-0.137409	-0.925052	1	1	1	1	2	0	1	0	2
10609713	2013	2	-0.368223	-0.200927	-0.171234	-0.4764	0	1	1	1	2	0	1	0	2
10609740	2016	1	-0.0845636	0.773596	0.942233	-0.780211	0	1	1	1	2	1	1	1	1
10609857	2015	5	1.03295	0.971079	1.22637	-0.854344	0	1	0	1	1	1	1	1	2
10609894	2015	1	-0.795156	-1.26925	-1.20547	-0.598616	0	1	1	1	1	1	1	0	1
10610117	2015	2	-0.749038	-1.32196	-1.24982	1.43194	0	1	0	1	2	0	0	0	1
10610162	2014	2	0.25749	-1.12581	-0.983907	-0.700407	1	1	1	1	0	1	1	0	1
10610170	2017	1	-1.58792	0.152183	0.250818	0.499769	0	1	0	1	3	0	1	#NULL!	2
10610274	2016	5	-0.019691	0.827647	1.00481	-0.752554	0	1	0	1	3	0	1	0	2
10610317	2013	2	-0.0156395	-0.500253	-1.19048	-1.02705	1	1	1	1	0	1	1	0	1
10610353	2013	2	-0.271894	1.08235	-0.69505	-0.30383	0	1	1	1	3	0	#NULL!	0	2
10610377	2017	5	-0.76428	1.38302	-0.323736	0.23493	0	1	1	1	3	0	0	0	2
10610433	2013	2	-0.146805	0.882066	-0.635708	-0.239104	0	1	1	1	1	0	1	0	1
10610450	2014	2	-0.242653	1.60628	1.7127	0.344256	1	1	1	1	3	0	1	0	1
10610498	2017	1	-0.795156	-1.26925	-1.20547	-0.598616	1	1	0	1	3	0	0	0	1
10610585	2015	1	-0.666466	0.822506	-0.92545	1.57464	0	1	1	1	1	0	1	0	2
10610622	2014	5	1.28348	1.52238	1.47821	0.697961	1	1	1	1	2	0	1	1	1
10610654	2014	2	0.944023	-0.668749	0.461289	-0.622256	1	1	1	1	1	0	1	0	2
10611314	2018	5	-0.795156	-1.26925	-1.20547	-0.598616	0	1	0	0	1	0	1	1	1
10611345	2013	2	-0.271894	1.08235	-0.69505	-0.30383	1	1	0	1	3	1	0	0	1
10611505	2014	2	-0.712584	0.875218	-0.881092	-0.455917	1	1	1	1	1	1	1	1	1
10611528	2014	1	1.92391	-0.702283	1.04206	-0.141649	1	1	1	1	2	1	1	0	1
10611603	2014	6	0.402244	0.928018	1.08392	1.40243	1	1	0	1	3	0	1	0	1
10611640	2013	2	1.82838	0.210154	-0.748335	0.0258721	1	1	1	1	1	0	0	1	1
10611673	2013	1	-0.354466	-1.06211	-1.01942	-0.44653	1	1	1	1	2	0	0	0	2
10611770	2013	2	1.93107	0.988796	-0.831442	-0.176346	1	1	1	1	2	0	1	1	1
10611771	2018	5	0.178376	-0.798144	-1.0654	0.256779	1	1	1	1	3	0	1	1	2
10611788	2013	1	0.290414	0.994059	0.277498	-0.50115	1	1	1	1	1	0	1	0	2
10611923	2018	1	0.369302	1.54258	1.74821	0.0903793	0	1	1	1	1	1	1	0	1
10611931	2015	2	0.63513	-0.628932	0.908448	0.338449	1	1	1	1	0	0	0	1	2
10611934	2013	1	-0.636645	-0.0766004	0.0141692	1.53409	0	1	1	1	1	0	1	0	2
10611963	2013	2	0.187726	0.215417	0.360605	-0.298932	1	1	1	1	2	1	0	0	1
10611969	2014	2	1.24625	-0.625252	0.155767	0.239203	1	1	1	1	2	0	0	0	1
10612014	2016	2	-0.712584	0.875218	-0.881092	-0.455917	1	1	1	1	0	0	1	0	2
10612146	2017	2	-0.123847	-0.841641	-0.759881	-0.60468	1	0	0	0	1	0	1	1	2
10612162	2015	2	1.94713	0.950875	0.956366	-0.246763	1	1	1	1	2	0	0	0	1
10612251	2016	2	0.0445531	-0.0763281	0.0077891	-0.933872	1	0	0	0	1	1	0	0	2
10612261	2013	2	0.493628	-1.3426	-1.07185	-1.07871	1	1	0	1	1	1	0	0	1
10612299	2014	2	1.93107	0.988796	-0.831442	-0.176346	1	1	1	1	3	0	0	0	1
10612300	2016	2	-0.874625	-0.39473	-1.20805	-0.501512	1	1	1	1	0	0	0	0	2
10612373	2013	5	-0.735802	-0.77794	-0.795397	-0.350803	1	1	0	0	3	0	1	0	2
10612484	2017	6	0.549451	-0.928594	0.230889	1.25621	0	0	0	0	2	0	1	1	2
10612528	2015	2	-0.159981	0.320211	-1.25564	-0.957608	1	0	0	0	1	0	1	0	1
10612784	2017	1	-0.358517	0.265788	1.17587	-0.172029	1	1	1	1	1	1	1	0	1
10612861	2013	2	0.606021	-0.0972398	0.19214	-0.976561	0	1	1	1	2	0	#NULL!	1	1
10612884	2015	1	0.369302	1.54258	1.74821	0.0903793	0	1	1	1	3	0	1	0	2
10613147	2015	2	0.737818	0.149711	0.825341	0.13623	1	1	1	1	3	0	1	1	2
10613377	2013	1	1.41465	0.140061	0.923437	-0.0899899	1	1	1	1	0	0	1	0	1
10613598	2017	1	-0.225776	1.02964	-0.739408	1.72673	0	1	0	1	2	1	0	0	2
10613666	2016	2	0.655669	-0.0726483	-0.744891	-1.03312	0	1	1	1	1	1	1	0	1
10613842	2016	5	-0.564746	0.647876	-0.54615	1.29861	1	0	0	0	3	0	1	0	2
10613912	2017	2	1.0826	0.995671	0.28934	-0.910902	0	1	1	1	3	0	0	0	1
10614195	2013	6	-0.874625	-0.39473	-1.20805	-0.501512	0	0	0	0	3	0	1	0	2
10614867	2016	2	-0.748216	1.3451	1.46407	0.164513	1	0	0	0	1	0	1	1	2
10614968	2014	1	-0.0708066	-0.0875898	0.0940431	-0.750341	0	1	0	1	3	1	1	1	2
10615141	2015	7	-1.02217	0.837292	1.69771	0.772695	0	0	0	0	1	0	1	0	2
10615382	2016	1	0.592264	0.763946	1.04033	-1.00643	0	1	0	1	1	0	0	0	2
10615472	2016	1	0.9965	-1.2261	0.85764	1.03351	0	0	0	0	1	0	1	0	2
10615555	2016	5	-0.32359	1.59015	-0.137694	0.387016	0	1	0	1	1	0	1	0	1
10615556	2016	2	-0.633114	0.000702519	-0.878504	-0.553021	0	1	1	1	2	0	1	1	2
10615574	2018	5	-0.535279	0.295615	0.472376	0.397978	0	1	1	1	2	0	1	1	2
10615592	2016	6	-0.78545	-0.802531	0.141634	-0.294245	0	1	0	0	3	0	0	1	1
10615616	2018	2	0.54094	1.54536	0.529332	1.05116	1	1	0	1	2	0	1	0	2
10615807	2017	5	-0.173495	-0.866232	0.17715	-0.548122	0	1	1	0	1	1	0	0	1
10615983	2015	5	0.606652	1.53203	1.38011	0.924181	1	0	0	0	1	0	1	0	1
10616059	2017	1	-0.307526	1.55223	1.65011	0.3166	0	1	0	1	2	0	1	0	2
10616164	2017	2	1.03295	0.971079	1.22637	-0.854344	0	1	0	1	2	1	0	0	1
10617723	2018	2	-0.0845636	0.773596	0.942233	-0.780211	0	1	0	1	1	1	1	0	1
10617761	2013	6	-1.41269	-0.750453	-0.727984	2.37666	0	1	0	1	3	0	1	#NULL!	2
10617806	2017	7	0.41542	1.48987	1.70385	2.12094	0	1	1	1	3	0	0	0	2
10617814	2015	1	-0.795156	-1.26925	-1.20547	-0.598616	0	1	0	0	3	1	0	0	2
10617821	2014	5	-1.37624	1.44672	-0.359252	0.488807	0	0	0	0	1	1	0	0	2
10617831	2014	7	0.934318	-1.13546	-0.885811	-0.926627	0	1	0	1	3	1	0	0	2
10617882	2018	6	1.01689	1.009	-0.561437	-0.783928	1	1	1	1	1	0	1	0	2
10618179	2017	1	-0.633114	0.000702519	-0.878504	-0.553021	0	1	1	1	2	1	#NULL!	#NULL!	2
10618230	2016	1	0.5762	0.801867	-0.747479	-0.936014	0	1	1	1	2	0	1	0	1
10618239	2017	5	-0.874625	-0.39473	-1.20805	-0.501512	0	0	0	0	1	1	1	1	1
10618278	2016	1	0.5762	0.801867	-0.747479	-0.936014	0	1	1	1	3	0	1	0	1
10618313	2014	5	-0.795156	-1.26925	-1.20547	-0.598616	0	1	0	0	0	0	1	0	2
10618528	2016	5	-0.0946067	-0.317708	1.64786	0.0434069	1	0	1	0	1	0	1	1	2
10618566	2015	1	1.11242	0.096564	1.22896	-0.951448	1	1	1	1	2	1	1	1	2
10618572	2015	1	0.473512	0.0232246	-0.664372	-0.733796	0	1	1	1	2	0	1	0	2
10618612	2016	1	-0.1832	-1.33295	-1.16995	-0.852493	0	1	0	0	1	1	1	1	2
10618695	2014	5	-1.37624	1.44672	-0.359252	0.488807	1	1	1	1	1	0	1	1	1
10618719	2015	5	-0.821584	0.359321	-0.354129	-0.647173	1	0	0	0	1	0	1	0	1
10618825	2016	7	0.688029	0.735826	0.0589404	0.967569	0	1	1	1	1	0	1	1	2
10618870	2017	7	-1.09759	0.383907	-0.500171	0.595298	0	0	0	0	3	0	1	1	1
10618998	2016	1	-0.729443	-1.28258	-0.354688	-0.725591	0	1	1	1	2	0	1	1	1
10619084	2016	6	-0.118328	-1.2789	-1.10737	-0.824837	0	1	1	1	1	0	1	0	2
10619132	2017	7	-0.248995	-0.623518	-0.653713	1.83184	0	0	0	0	0	0	1	1	2
10619164	2017	5	0.516847	0.310561	-1.15755	-1.18383	1	1	1	1	1	0	0	1	2
10619170	2016	5	-1.39945	-0.206436	-0.273557	0.593921	0	0	0	0	1	0	0	0	2
10619214	2017	7	-0.118328	-1.2789	-1.10737	-0.824837	0	0	0	0	1	0	1	0	2
10619316	2015	1	-0.762231	0.850626	0.0559394	-0.39936	1	1	1	1	2	0	1	1	2
10619558	2014	2	-0.692467	-0.490603	-1.28857	-0.800835	1	1	1	1	2	1	1	0	1
10619907	2016	2	-0.262669	-0.458431	-1.17254	-0.755389	1	1	0	1	3	0	1	1	2
10620095	2016	6	0.5762	0.801867	-0.747479	-0.936014	1	1	1	1	3	0	1	0	2
10620198	2016	1	-0.873364	1.56322	1.57024	2.60103	0	1	1	1	1	1	1	0	2
10620209	2015	5	0.967242	0.984409	0.375594	-0.72737	1	1	1	1	3	0	1	1	2
10620442	2016	1	-0.159981	0.320211	-1.25564	-0.957608	1	1	1	1	2	0	0	0	2
10620579	2015	1	-0.0589745	-0.78759	-0.6973	-0.577023	1	1	1	1	1	1	1	0	1
10620724	2016	5	-0.870499	0.527076	0.652045	2.52426	0	0	1	0	3	0	0	1	1
10620818	2015	1	0.5762	0.801867	-0.747479	-0.936014	0	1	1	1	2	1	0	0	1
10620823	2018	7	-0.666466	0.822506	-0.92545	1.57464	0	1	1	1	1	0	1	1	2
10621160	2013	5	-0.159981	0.320211	-1.25564	-0.957608	0	1	1	1	1	0	0	1	1
10621278	2015	6	0.658349	1.02423	0.822753	0.233334	0	1	1	1	3	0	1	1	1
10621284	2015	1	-0.258718	1.64421	-0.0751134	0.414673	0	1	1	1	3	0	1	0	2
10621661	2014	5	0.944023	-0.668749	0.461289	-0.622256	0	0	1	0	3	1	0	0	2
10621738	2017	1	1.97719	0.936085	-0.8758	1.85421	0	1	0	1	1	0	1	1	2
10621850	2015	2	-1.45881	-0.697741	-0.683626	0.346107	0	0	0	0	3	0	0	0	2
10621960	2018	5	-0.483582	-0.212188	-0.0849798	-0.292868	1	1	0	0	1	1	1	1	1
10622018	2017	5	0.267195	-0.659099	0.363192	-0.396036	0	1	1	1	1	1	1	0	2
10622177	2014	5	-0.795156	-1.26925	-1.20547	-0.598616	0	1	0	0	0	0	1	1	2
10622386	2017	5	-0.262669	-0.458431	-1.17254	-0.755389	0	1	1	0	1	0	0	0	1
10622398	2017	1	-0.76428	1.38302	-0.323736	0.23493	0	1	1	1	3	0	1	1	2
10622503	2014	2	-1.43281	0.615368	-0.320503	2.72158	0	1	1	1	3	1	1	0	2
10622778	2016	2	-0.00162409	-0.00577942	0.217657	-0.463182	0	1	0	1	1	1	1	1	1
10622936	2018	5	0.944023	-0.668749	0.461289	-0.622256	0	1	1	1	1	0	1	1	2
10623042	2017	5	1.01689	1.009	-0.561437	-0.783928	0	1	1	1	2	0	1	1	2
10623108	2017	2	0.539745	-1.39531	-1.11621	0.951844	0	1	1	1	2	0	1	0	2
10623156	2018	5	1.88142	0.964205	0.105589	-0.119789	1	1	1	1	1	0	1	1	2
10623199	2014	2	0.369302	1.54258	1.74821	0.0903793	1	1	1	1	2	0	1	0	2
10623360	2016	5	1.93107	0.988796	-0.831442	-0.176346	0	0	0	0	1	1	1	0	2
10623455	2014	1	-1.45881	-0.697741	-0.683626	0.346107	1	1	0	1	2	1	0	0	1
10623834	2013	6	1.99325	0.898164	0.912008	1.78379	1	1	0	1	3	0	1	1	2
10624005	2013	2	-0.815272	0.0965754	-0.797985	-0.253699	1	1	1	1	2	1	1	1	1
10624092	2017	2	1.03295	0.971079	1.22637	-0.854344	0	1	0	0	1	1	1	1	1
10624133	2017	6	-0.896583	-0.0899348	1.65594	2.70615	1	0	0	0	3	0	1	1	2
10624136	2017	5	-1.37624	1.44672	-0.359252	0.488807	0	1	1	1	3	1	1	1	2
10624246	2018	5	-0.167136	-1.37087	0.617859	-0.92291	0	1	0	0	2	0	1	0	2
10624290	2014	7	-0.873364	1.56322	1.57024	2.60103	1	1	1	1	1	0	0	0	2
10624296	2016	1	-0.107783	-0.879562	1.02793	-0.675096	0	1	0	1	2	0	0	0	2
10624526	2014	2	0.266614	0.763941	1.83132	0.292598	1	1	1	1	2	0	0	0	2
10624659	2015	5	-0.1832	-1.33295	-1.16995	-0.852493	0	1	1	1	1	0	1	0	2
10624688	2016	6	-0.19014	0.594729	-0.142532	0.210928	0	1	1	1	3	0	1	0	2
10624727	2015	5	0.503333	-0.875882	0.275247	-0.774343	1	1	1	1	3	0	0	0	2
10624753	2016	2	-1.36988	0.942087	0.0814566	0.114019	0	1	0	1	1	0	1	1	2
10624900	2017	6	-0.76428	1.38302	-0.323736	0.23493	1	0	1	0	3	0	1	1	2
10625023	2017	7	1.01689	1.009	-0.561437	-0.783928	0	1	1	1	3	0	1	1	2
10625098	2014	2	-0.692467	-0.490603	-1.28857	-0.800835	1	1	1	1	1	1	1	0	2
10625167	2018	2	-0.975969	0.0884816	0.286334	0.245892	1	1	0	1	3	0	1	0	2
10625320	2017	5	1.03295	0.971079	1.22637	-0.854344	0	0	0	0	0	0	1	0	2
10625354	2018	7	-1.48245	0.590777	0.616529	2.77814	0	1	0	1	1	1	1	0	2
10625446	2018	5	1.01689	1.009	-0.561437	-0.783928	0	1	1	0	2	1	0	0	1
10625567	2018	1	1.01689	1.009	-0.561437	-0.783928	0	1	0	1	3	1	1	1	1
10625595	2017	1	-0.76428	1.38302	-0.323736	0.23493	0	1	1	1	3	0	0	1	1
10625632	2016	7	1.0826	0.995671	0.28934	-0.910902	1	1	0	1	1	0	1	0	2
10625695	2015	2	-0.159981	0.320211	-1.25564	-0.957608	1	1	1	1	3	0	1	1	1
10625758	2014	5	1.03295	0.971079	1.22637	-0.854344	1	1	0	1	1	1	1	0	1
10625928	2014	1	-0.975969	0.0884816	0.286334	0.245892	0	0	0	0	3	1	1	1	2
10626164	2014	1	0.509692	-1.38052	0.715956	-1.14913	1	1	1	1	2	0	1	0	2
10626180	2017	5	-1.39945	-0.206436	-0.273557	0.593921	0	0	0	0	1	0	1	1	1
10626287	2017	5	-0.795156	-1.26925	-1.20547	-0.598616	0	0	0	0	1	0	1	1	1
10626294	2017	5	-0.1832	-1.33295	-1.16995	-0.852493	0	0	0	0	1	0	1	0	2
10626364	2015	5	0.930266	0.192437	1.30948	-0.652126	1	1	0	0	2	0	1	1	1
10626771	2014	2	-1.38339	-0.244357	1.51425	0.523504	1	1	1	1	1	1	1	0	1
10626846	2018	7	-0.157199	-0.019837	-0.806826	1.52298	0	1	0	1	1	0	1	1	2
10627047	2017	1	0.332907	-0.672429	1.21397	-0.52301	0	1	0	1	1	0	1	1	2
10627072	2014	5	-0.475926	0.786921	0.882444	0.645792	0	1	0	1	3	1	1	0	1
10627097	2015	1	-0.107783	-0.879562	1.02793	-0.675096	1	1	0	1	3	0	1	1	2
10627174	2016	2	-1.45881	-0.697741	-0.683626	0.346107	0	0	0	0	3	0	0	1	2
10627483	2018	5	0.930266	0.192437	1.30948	-0.652126	0	1	0	0	1	0	1	1	1
10627527	2018	6	-0.823633	0.891716	-0.733805	-0.0128841	1	1	1	1	3	0	1	0	2
10627546	2015	7	-0.749038	-1.32196	-1.24982	1.43194	1	1	0	1	1	0	1	0	1
10627561	2015	2	-0.1832	-1.33295	-1.16995	-0.852493	0	1	0	1	2	0	1	0	2
10627646	2014	2	-0.123847	-0.841641	-0.759881	-0.60468	1	1	0	1	1	1	0	0	1
10627741	2014	2	0.5762	0.801867	-0.747479	-0.936014	1	1	0	1	2	0	1	0	2
10627809	2014	1	-0.127958	0.504096	1.60092	2.17107	0	1	0	1	3	1	1	0	2
10627847	2014	2	-0.173495	-0.866232	0.17715	-0.548122	1	1	0	1	3	1	0	0	1
10627862	2015	5	0.369302	1.54258	1.74821	0.0903793	0	1	0	1	3	1	1	0	2
10627914	2017	7	-0.870499	0.527076	0.652045	2.52426	0	0	0	0	1	1	1	1	2
10627918	2016	5	1.31196	-0.638582	1.00654	0.112228	1	1	0	0	1	0	0	0	1
10627959	2017	2	-0.795156	-1.26925	-1.20547	-0.598616	0	1	1	1	3	0	0	#NULL!	1
10627973	2016	1	0.318311	0.256138	1.27396	-0.398249	1	1	1	1	2	0	1	0	1
10627989	2016	1	1.03295	0.971079	1.22637	-0.854344	1	1	1	1	2	0	0	1	2
10627994	2017	1	-0.735802	-0.77794	-0.795397	-0.350803	1	1	0	1	3	0	1	1	2
10628011	2017	5	-0.975969	0.0884816	0.286334	0.245892	0	0	0	0	3	0	1	1	2
10628027	2017	5	1.18137	-0.679303	0.0931869	0.211546	0	0	0	0	1	0	1	1	1
10628038	2014	1	0.930266	0.192437	1.30948	-0.652126	0	1	1	1	3	0	0	0	1
10628108	2017	6	-1.38339	-0.244357	1.51425	0.523504	0	0	0	1	2	0	1	0	1
10628132	2015	5	-0.76428	1.38302	-0.323736	0.23493	0	1	0	1	3	0	1	1	2
10628236	2016	1	-0.795156	-1.26925	-1.20547	-0.598616	0	0	0	0	1	0	1	1	2
10628279	2018	5	-0.712584	0.875218	-0.881092	-0.455917	0	1	0	0	2	1	0	1	1
10628315	2017	6	1.55256	0.69103	0.725966	1.63171	1	1	1	1	1	0	1	0	2
10628326	2015	2	-0.308365	1.61961	0.861918	0.47123	0	1	0	0	2	0	1	1	1
10628372	2015	6	0.799977	-0.377294	0.482723	2.80852	0	1	0	0	1	0	1	0	2
10628410	2015	2	1.88142	0.964205	0.105589	-0.119789	0	1	0	1	3	0	1	1	2
10628472	2015	1	-0.823633	0.891716	-0.733805	-0.0128841	0	0	0	1	3	0	0	0	2
10628522	2017	2	0.44398	-1.36719	-0.134822	-1.02216	0	1	0	1	3	0	1	1	1
10628568	2016	6	-0.15396	-0.809013	1.2378	-0.204407	1	0	0	0	3	0	1	0	2
10629090	2015	2	-0.117488	-1.34628	-0.319172	-0.979468	0	1	0	1	3	0	1	0	2
10629125	2017	5	-1.53828	0.176774	-0.686213	0.443211	0	1	0	0	3	1	0	1	1
10629161	2017	5	-1.41674	0.577447	1.46731	2.65117	0	0	0	0	1	1	1	1	1
10629172	2018	2	-0.1832	-1.33295	-1.16995	-0.852493	0	1	1	1	1	0	1	0	2
10629393	2018	5	-0.919481	1.61593	1.6146	0.570477	0	1	0	0	3	0	0	0	2
10629461	2018	2	1.93107	0.988796	-0.831442	-0.176346	0	1	1	1	2	0	0	1	1
10629477	2015	5	-0.795156	-1.26925	-1.20547	-0.598616	0	1	0	1	1	1	1	1	1
10629502	2015	2	1.07907	0.918368	1.18201	1.17621	1	1	1	1	2	0	1	1	1
10629558	2015	1	1.00974	-0.682079	1.31207	-0.74923	0	1	0	1	2	0	1	1	2
10629622	2017	2	0.280709	0.527345	-1.0696	-0.805521	0	1	0	1	2	0	0	0	2
10629647	2016	2	0.88467	-1.16005	0.0512205	-0.870069	0	1	0	0	3	1	1	1	2
10629663	2016	2	0.914202	0.230358	-0.47833	-0.581709	0	1	1	1	2	0	0	0	1
10629790	2014	5	1.05585	-0.73479	1.26771	1.28133	1	1	0	1	1	1	1	1	2
10629793	2016	5	0.267135	-0.641262	0.528702	2.10521	1	1	0	0	2	0	1	1	2
10629881	2015	1	2.0429	0.922755	-0.025023	1.72724	0	1	0	1	2	1	1	1	1
10630023	2018	2	1.58591	-0.130774	0.772912	-0.495954	0	1	1	1	1	1	1	0	1
10630262	2016	2	1.06301	0.956289	-0.605795	1.24663	1	1	1	1	3	0	1	0	1
10630275	2017	1	-0.78545	-0.802531	0.141634	-0.294245	1	1	1	1	1	0	0	0	2
10630417	2015	1	0.369302	1.54258	1.74821	0.0903793	1	1	0	1	2	0	1	1	2
10630435	2013	1	-1.46234	-0.775044	0.209048	2.43322	0	1	1	1	1	0	1	0	2
10630487	2015	1	1.01689	1.009	-0.561437	-0.783928	0	1	0	1	2	0	1	0	1
10630825	2015	2	1.07907	0.918368	1.18201	1.17621	0	1	1	1	1	1	0	0	1
10630912	2015	2	1.89461	-1.20838	-1.20017	1.71151	1	1	1	1	1	1	1	0	1
10630954	2013	2	0.280709	0.527345	-1.0696	-0.805521	0	1	1	1	3	0	1	0	1
10630976	2015	2	-0.108622	-0.812181	0.239731	-0.520466	1	1	0	1	3	0	1	1	1
10631252	2016	6	1.77873	0.185562	0.188696	0.0824296	1	1	1	1	1	0	1	0	2
10631305	2014	5	-0.382943	1.09885	-0.547763	0.139203	0	1	0	1	0	0	1	0	2
10631419	2015	2	0.0299566	0.852238	0.0677821	-0.809112	0	1	1	1	1	1	1	1	1
10631561	2018	2	-0.771937	0.383912	-1.29116	-0.703731	0	0	1	0	1	1	0	0	1
10631565	2015	2	-0.795156	-1.26925	-1.20547	-0.598616	1	1	0	1	3	1	1	0	1
10631605	2017	1	-0.117488	-1.34628	-0.319172	-0.979468	1	1	0	1	1	0	1	1	2
10631648	2015	7	-0.021159	-0.0629984	-0.842988	-0.806898	1	0	0	1	3	0	1	1	2
10631847	2016	2	-1.42588	1.42213	0.577779	0.545364	0	1	1	1	2	0	1	1	2
10632012	2018	5	1.03295	0.971079	1.22637	-0.854344	1	1	1	1	1	1	1	1	1
10632159	2015	2	-0.762795	-0.460772	-0.401634	1.40207	0	0	1	0	2	0	1	0	2
10632274	2015	5	-0.924272	-0.419322	-0.271022	-0.444955	0	1	0	1	1	0	1	1	1
10632278	2017	7	-1.54181	0.0994711	0.20646	2.53033	0	1	0	1	3	0	1	0	2
10632336	2018	6	-0.844803	-1.29384	-0.268434	-0.542059	0	1	1	1	1	0	1	0	2
10632361	2013	2	1.09636	0.134485	-0.558849	-0.881032	1	1	1	1	0	0	1	0	1
10632394	2014	2	-0.159981	0.320211	-1.25564	-0.957608	0	1	0	1	2	0	1	1	2
10632427	2017	5	-0.174076	0.556808	1.64528	0.140511	0	0	0	0	1	0	1	0	2
10632479	2017	1	-0.34476	-0.595398	0.327676	-0.142159	0	1	1	1	3	0	0	0	2
10632547	2017	2	-1.36017	1.4088	1.42856	0.41839	1	1	1	1	3	0	1	1	2
10632549	2014	5	-0.410214	0.773591	1.73322	0.518818	1	1	0	0	3	0	1	1	2
10632550	2018	5	-1.39945	-0.206436	-0.273557	0.593921	0	1	0	0	1	1	1	1	1
10632706	2018	1	-0.338401	-1.10003	0.768385	-0.516946	0	1	1	1	1	0	0	0	1
10632849	2015	1	-0.019691	0.827647	1.00481	-0.752554	1	1	0	1	2	0	1	0	2
10632857	2015	2	1.3296	1.46967	1.43385	2.72852	0	1	0	1	2	1	0	0	1
10632864	2016	2	1.93107	0.988796	-0.831442	-0.176346	0	1	0	0	2	0	1	1	2
10632908	2014	2	-0.0212188	-0.0451612	-0.677478	1.69435	0	1	0	1	3	0	0	0	2
10632912	2017	5	0.805201	-0.285539	0.048633	-0.772966	0	0	0	0	3	0	1	1	1
10632923	2017	5	0.340062	1.01865	-0.659534	-0.557707	1	1	0	0	0	0	1	0	2
10632927	2013	1	0.493628	-1.3426	-1.07185	-1.07871	1	1	0	1	2	1	0	0	2
10632936	2014	7	1.03295	0.971079	1.22637	-0.854344	1	1	1	1	3	1	1	1	1
10633020	2014	1	1.49038	0.781663	-1.01748	-0.328433	1	1	0	1	2	0	1	1	1
10633024	2017	1	-0.795156	-1.26925	-1.20547	-0.598616	0	1	0	1	2	1	1	1	1
10633095	2015	1	0.596316	-0.563954	-1.15496	-1.28093	1	1	0	1	2	0	1	1	2
10633102	2014	2	0.493628	-1.3426	-1.07185	-1.07871	1	1	0	1	0	0	1	1	2
10633148	2017	1	-0.78467	-0.852075	1.09534	2.05237	0	1	0	1	3	0	1	1	1
10633183	2017	2	0.489576	-0.0146966	1.12344	-0.804213	0	1	0	0	1	1	1	1	1
10633184	2015	1	0.346083	-0.110574	1.83391	0.195494	0	1	0	1	1	0	1	1	2
10633186	2015	1	1.01972	0.427062	0.771945	0.928399	1	1	0	1	3	0	1	1	1
10633207	2017	1	0.340062	1.01865	-0.659534	-0.557707	0	1	0	1	1	1	1	1	1
10633223	2017	1	1.05938	-0.657487	0.375035	-0.805788	0	1	0	1	2	1	0	1	1
10633258	2018	5	-1.36017	1.4088	1.42856	0.41839	0	0	0	0	3	0	1	1	2
10633346	2018	6	1.29724	0.661194	0.630016	0.727831	0	1	0	1	1	0	0	0	1
10633347	2015	6	-0.924272	-0.419322	-0.271022	-0.444955	0	0	0	0	1	1	0	0	2
10633367	2016	1	0.323706	0.190092	0.489953	-0.127564	0	1	0	1	3	0	1	0	2
10633387	2017	2	-0.159981	0.320211	-1.25564	-0.957608	1	1	0	1	2	0	1	0	1
10633393	2017	1	1.00974	-0.682079	1.31207	-0.74923	1	1	0	1	2	0	1	0	1
10633396	2014	1	-0.78545	-0.802531	0.141634	-0.294245	0	1	0	1	2	1	1	1	1
10633409	2014	1	-0.206182	1.06902	0.155728	-0.430805	1	1	0	1	2	0	1	1	1
10633473	2015	6	-0.800735	-0.814154	-0.692468	2.12279	1	0	0	0	1	1	1	0	2
10633550	2013	2	-0.080512	-0.554304	-1.25306	-1.05471	1	1	1	1	3	1	1	1	1
10633697	2016	1	1.07907	0.918368	1.18201	1.17621	0	1	1	1	1	1	1	1	2
10633743	2015	1	0.353238	1.5805	-0.0395973	0.160796	0	1	1	1	3	1	1	1	2
10633761	2015	6	0.746203	-1.32369	-0.440343	-0.160698	1	0	0	0	3	0	1	1	2
10633826	2015	2	-0.252964	0.00828303	0.174563	-0.451018	0	1	0	1	1	1	1	0	1
10633891	2017	1	1.03295	0.971079	1.22637	-0.854344	0	1	0	1	1	0	0	0	1
10633921	2015	2	-0.374582	0.303709	-0.611943	-0.101612	1	1	0	1	2	0	1	0	1
10633975	2014	6	-1.45881	-0.697741	-0.683626	0.346107	1	1	0	0	3	0	1	0	2
10634037	2015	2	-0.795156	-1.26925	-1.20547	-0.598616	1	1	0	1	1	1	1	1	1
10634054	2016	2	1.03295	0.971079	1.22637	-0.854344	1	1	0	1	2	0	1	1	2
10634142	2016	1	0.30359	1.55591	0.897434	0.217353	1	1	0	1	2	0	1	0	1
10634177	2017	1	0.516847	0.310561	-1.15755	-1.18383	1	1	0	1	2	0	1	1	2
10634216	2016	2	-0.795156	-1.26925	-1.20547	-0.598616	0	1	0	1	0	0	1	1	2
10634434	2015	2	-0.54816	-0.795249	-0.0609579	3.0408	1	1	0	1	2	0	1	1	1
10634520	2017	5	-0.779091	-1.30717	0.582343	-0.669033	0	0	0	0	1	1	1	1	2
10634542	2015	2	1.28348	1.52238	1.47821	0.697961	0	1	0	1	2	1	1	1	1
10634581	2017	5	-0.795156	-1.26925	-1.20547	-0.598616	0	0	0	0	0	0	0	0	2
10634625	2013	2	-0.138444	0.0869255	-0.699888	-0.479919	1	1	0	1	0	1	1	1	2
10634667	2016	1	0.914202	0.230358	-0.47833	-0.581709	1	1	0	1	0	0	1	1	2
10634685	2014	7	0.356126	0.980729	1.12827	-0.628124	1	1	0	1	2	1	1	1	2
10634880	2015	7	-0.771937	0.383912	-1.29116	-0.703731	1	0	0	0	1	0	1	1	2
10634886	2013	7	0.606652	1.53203	1.38011	0.924181	1	0	0	1	2	0	1	1	2
10634974	2017	5	-0.354466	-1.06211	-1.01942	-0.44653	0	0	0	0	0	0	1	1	2
10634984	2017	1	1.03295	0.971079	1.22637	-0.854344	0	1	1	1	2	0	0	0	1
10635099	2013	5	-0.729443	-1.28258	-0.354688	-0.725591	0	0	0	1	3	0	1	1	2
10635109	2015	5	-0.433935	-0.187597	-1.02201	-0.349426	0	1	0	0	0	1	1	0	1
10635143	2017	5	-0.864919	0.0719839	0.139047	-0.197141	1	1	0	0	3	0	1	1	2
10635179	2014	1	0.420999	1.03478	1.19086	-0.600467	1	1	1	1	2	1	1	0	1
10635198	2018	1	0.914202	0.230358	-0.47833	-0.581709	1	1	1	1	3	0	0	0	1
10635235	2016	5	-0.78545	-0.802531	0.141634	-0.294245	1	1	1	1	3	0	1	1	1
10635410	2016	5	-0.795156	-1.26925	-1.20547	-0.598616	0	0	0	1	3	1	1	1	2
10635450	2017	5	-0.771937	0.383912	-1.29116	-0.703731	0	1	0	0	0	0	1	1	2
10635458	2013	5	-0.864919	0.0719839	0.139047	-0.197141	1	1	0	1	1	0	1	0	2
10635485	2017	5	1.33804	-0.0215711	0.00265394	-0.0696572	1	1	1	1	1	0	1	0	1
10635488	2014	1	-0.874625	-0.39473	-1.20805	-0.501512	1	1	1	1	2	0	1	0	1
10635489	2016	5	-0.678452	0.0038705	0.11956	-0.236962	1	1	1	1	2	1	0	0	2
10635495	2014	5	-0.76428	1.38302	-0.323736	0.23493	1	1	1	1	1	0	1	1	2
10635500	2015	1	-0.78198	-0.707391	-0.585529	0.119887	0	1	1	1	3	1	0	0	1
10635514	2014	5	1.92391	-0.702283	1.04206	-0.141649	0	1	1	1	1	1	0	0	2
10635521	2016	2	-0.684811	0.508506	-0.321148	0.137826	0	1	0	1	3	1	1	1	2
10635652	2016	6	1.90432	-0.741665	0.146926	2.01588	0	0	0	0	1	0	1	1	2
10635704	2017	2	-0.0484893	-0.370419	1.60351	2.07396	0	1	1	1	3	0	1	0	2
10635737	2014	6	2.07272	0.0236483	0.914596	1.68669	1	1	0	1	1	0	1	1	2
10635740	2018	5	-0.795156	-1.26925	-1.20547	-0.598616	0	1	1	1	1	0	0	0	1
10635744	2017	5	1.23102	-0.654712	-0.843844	0.154988	0	0	0	0	1	1	1	1	2
10635778	2015	6	-1.53828	0.176774	-0.686213	0.443211	0	0	0	0	3	0	1	0	2
10635804	2014	1	-0.100628	0.811517	-0.845576	-0.709794	1	1	0	1	0	0	1	1	1
10635878	2013	2	-0.1832	-1.33295	-1.16995	-0.852493	0	0	1	1	3	0	0	0	2
10635891	2015	1	1.94713	0.950875	0.956366	-0.246763	1	1	1	1	2	1	1	1	1
10635892	2018	1	-0.748216	1.3451	1.46407	0.164513	0	1	1	1	0	0	0	1	1
10635901	2018	1	-0.251778	-0.28347	-1.10253	-0.648748	0	1	1	1	2	1	1	0	2
10635956	2014	1	-0.1832	-1.33295	-1.16995	-0.852493	1	1	0	1	1	0	1	0	1
10635965	2013	5	-0.735802	-0.77794	-0.795397	-0.350803	1	1	0	1	1	0	1	1	2
10635978	2013	1	-0.1832	-1.33295	-1.16995	-0.852493	1	1	0	1	3	0	1	0	1
10636060	2016	1	1.8485	-1.15567	-1.15582	-0.319045	1	1	1	1	3	1	1	1	1
10636121	2013	2	1.76903	-0.281152	-1.1584	-0.221942	0	1	1	1	3	0	0	0	2
10636123	2016	5	-1.47892	0.66808	-0.276145	0.691025	0	0	0	1	2	0	1	1	2
10636170	2018	2	-0.815272	0.0965754	-0.797985	-0.253699	0	1	0	1	1	0	1	1	1
10636204	2017	5	0.187726	0.215417	0.360605	-0.298932	0	1	0	0	3	0	1	1	1
10636208	2016	1	0.622317	0.749156	-0.791837	1.09454	1	1	1	1	3	0	1	1	2
10636217	2017	7	-1.02217	0.837292	1.69771	0.772695	0	0	1	0	2	0	1	1	2
10636251	2017	6	-0.216552	-0.511143	-1.21689	1.27517	0	0	0	1	1	1	1	1	2
10636259	2017	5	-0.150276	0.786926	0.0914555	-0.653237	0	1	0	0	1	0	0	1	2
10636266	2016	5	-0.850904	0.566458	1.54718	0.366731	0	0	0	0	3	0	1	0	2
10636318	2014	2	0.592264	0.763946	1.04033	-1.00643	0	1	0	1	1	1	1	1	1
10636362	2018	5	0.178376	-0.798144	-1.0654	0.256779	0	1	0	0	1	1	1	0	1
10636393	2016	1	0.809866	-0.804626	0.0307587	0.346617	1	1	0	1	1	1	1	1	1
10636409	2013	5	-0.78545	-0.802531	0.141634	-0.294245	1	1	0	0	3	0	1	1	2
10636417	2016	2	0.805201	-0.285539	0.048633	-0.772966	0	1	0	1	3	0	1	0	2
10636427	2015	6	-0.78545	-0.802531	0.141634	-0.294245	0	1	0	0	0	0	1	1	2
10636578	2013	6	-0.1832	-1.33295	-1.16995	-0.852493	1	1	0	0	1	0	1	1	2
10636796	2017	5	0.526361	-0.260513	-1.33637	2.28871	0	0	1	0	1	0	1	0	1
10636840	2016	1	-0.626755	-0.503933	-0.437795	-0.927809	1	1	0	0	0	1	1	1	1
10636847	2018	5	-0.586997	-0.0520089	-0.922862	1.47754	0	1	0	0	1	1	0	0	1
10636856	2018	5	1.00974	-0.682079	1.31207	-0.74923	0	1	0	0	1	1	1	1	2
10636883	2016	1	-0.633114	0.000702519	-0.878504	-0.553021	0	1	0	1	1	0	0	0	2
10636935	2014	1	0.316843	-0.634507	-0.573839	-0.452593	1	1	1	1	2	0	1	0	2
10637054	2015	1	-0.692467	-0.490603	-1.28857	-0.800835	0	1	0	1	2	0	1	0	1
10637076	2017	2	-0.107783	-0.879562	1.02793	-0.675096	0	1	0	1	1	1	1	1	2
10637132	2017	1	-1.45881	-0.697741	-0.683626	0.346107	0	1	0	1	3	1	0	0	2
10637171	2014	1	-0.100628	0.811517	-0.845576	-0.709794	1	1	0	1	3	1	1	0	1
10637219	2018	2	0.382555	-0.647837	0.276938	-0.579567	0	1	0	1	1	0	0	0	1
10637240	2016	5	-0.975969	0.0884816	0.286334	0.245892	0	1	0	0	1	0	1	0	1
10637315	2016	2	1.00974	-0.682079	1.31207	-0.74923	0	1	0	1	0	0	1	0	2
10637388	2016	5	0.369302	1.54258	1.74821	0.0903793	1	0	0	0	3	0	1	1	2
10637465	2015	1	-0.100628	0.811517	-0.845576	-0.709794	1	1	0	1	3	0	1	1	2
10637481	2016	5	-1.45881	-0.697741	-0.683626	0.346107	0	1	0	1	3	1	0	0	2
10637484	2014	1	-0.856077	0.77934	-0.170623	0.543789	0	1	0	1	3	0	1	0	1
10637565	2015	6	0.330019	-0.072653	0.0460975	0.26591	1	0	0	1	2	0	1	0	2
10637586	2014	6	-0.795156	-1.26925	-1.20547	-0.598616	1	0	0	0	0	1	0	0	2
10637598	2015	7	-0.935546	1.65386	-0.17321	0.640893	1	1	0	1	2	0	1	1	2
10637629	2015	7	1.99325	0.898164	0.912008	1.78379	0	1	0	1	2	0	1	1	2
10637743	2015	6	1.24709	-0.692633	0.943964	0.0845717	1	1	0	1	1	0	0	0	1
10637866	2015	1	-0.696519	0.837297	0.906717	-0.526334	1	1	1	1	1	1	1	0	1
10637871	2018	5	-1.37624	1.44672	-0.359252	0.488807	1	1	0	1	3	0	1	1	1
10637978	2017	1	-1.53828	0.176774	-0.686213	0.443211	1	1	1	1	3	1	0	0	2
10637979	2018	7	1.30638	-0.18349	1.51954	2.83363	0	1	1	1	2	1	0	0	2
10637982	2014	1	1.03295	0.971079	1.22637	-0.854344	0	1	0	1	2	1	1	1	1
10637984	2018	6	-0.864919	0.0719839	0.139047	-0.197141	0	1	1	1	3	0	0	0	2
10638019	2016	6	-0.0545107	0.758806	-0.889934	1.32076	1	1	1	1	1	0	1	1	2
10638024	2017	2	1.03295	0.971079	1.22637	-0.854344	0	1	0	1	2	1	0	0	1
10638047	2014	6	-0.749038	-1.32196	-1.24982	1.43194	0	1	0	1	1	0	0	0	2
10638060	2015	6	-0.137083	-1.38566	-1.21431	1.17806	0	1	0	1	3	0	#NULL!	#NULL!	2
10638070	2018	6	-0.1832	-1.33295	-1.16995	-0.852493	1	1	1	1	1	0	1	0	2
10638132	2017	2	-0.167136	-1.37087	0.617859	-0.92291	0	1	0	0	1	0	1	0	1
10638144	2017	5	-0.137083	-1.38566	-1.21431	1.17806	0	1	0	0	1	1	0	1	1
10638197	2015	2	-0.874625	-0.39473	-1.20805	-0.501512	0	0	0	0	0	0	1	0	2
10638199	2014	7	1.30036	0.945735	-0.973897	2.08043	0	1	0	1	3	0	0	0	2
10638270	2015	5	0.332907	-0.672429	1.21397	-0.52301	1	1	1	1	3	0	0	1	1
10638329	2014	1	0.829615	0.753392	0.672227	-0.172629	1	1	0	1	2	1	1	1	1
10638431	2015	2	-0.315182	0.553124	0.68269	-0.622061	1	1	0	1	2	1	1	1	1
10638479	2014	2	1.28348	1.52238	1.47821	0.697961	0	1	1	1	2	0	0	0	2
10638591	2015	1	-0.692467	-0.490603	-1.28857	-0.800835	0	1	0	1	2	0	1	0	1
10638702	2017	5	-0.1371	1.34878	0.711392	0.0652667	1	1	0	1	3	0	1	0	2
10638813	2017	2	-0.676403	-0.528524	0.499236	-0.871251	0	1	0	1	1	0	1	0	1
10638847	2014	1	-0.242072	0.183245	0.244569	-0.344377	0	0	0	1	2	0	1	1	1
10639089	2015	7	0.128373	-0.275889	-0.0494637	-0.546745	1	1	0	1	3	1	0	1	1
10639242	2015	5	-0.827164	0.814413	0.158869	2.07423	0	0	0	0	3	0	1	0	2
10639250	2014	6	-0.689685	-0.830652	-0.839755	1.67975	0	0	0	0	1	0	0	0	2
10639466	2016	2	-1.34641	0.547615	0.580367	0.44826	0	1	0	1	3	1	1	1	2
10639573	2014	2	-0.123847	-0.841641	-0.759881	-0.60468	1	1	0	1	2	0	1	0	1
10639625	2016	5	0.438252	0.766717	0.612439	1.25337	1	0	0	0	2	0	1	1	2
10639641	2014	6	0.864554	0.205767	0.458701	-0.525152	1	1	1	1	3	0	1	1	1
10639699	2017	5	-0.1832	-1.33295	-1.16995	-0.852493	0	1	0	1	3	1	1	1	2
10639703	2017	5	-0.795156	-1.26925	-1.20547	-0.598616	0	0	0	1	3	1	1	0	2
10640187	2017	2	0.364511	-0.492673	-0.137409	-0.925052	1	1	1	1	3	0	0	1	1
10640206	2014	2	0.280709	0.527345	-1.0696	-0.805521	1	1	0	1	0	0	1	1	1
10640304	2017	1	-0.137083	-1.38566	-1.21431	1.17806	0	1	0	1	1	1	1	0	2
10640305	2014	5	-0.78545	-0.802531	0.141634	-0.294245	0	1	0	1	1	0	0	0	2
10640322	2013	7	-0.170024	-0.771092	-0.550013	-0.13399	0	1	0	1	1	1	1	0	2
10640330	2016	2	0.419531	0.144135	-0.656946	-0.654811	1	1	0	0	0	1	1	1	1
10640343	2016	2	1.94713	0.950875	0.956366	-0.246763	0	1	0	1	3	0	1	1	1
10640503	2015	6	0.303607	-1.17852	-1.02827	1.33015	0	1	0	1	1	0	1	0	2
10640510	2016	2	0.596316	-0.563954	-1.15496	-1.28093	1	1	1	1	3	0	1	1	2
10640570	2014	1	0.596316	-0.563954	-1.15496	-1.28093	1	1	0	1	2	0	1	1	2
10640627	2013	6	-1.45881	-0.697741	-0.683626	0.346107	0	1	0	1	3	0	1	0	2
10640642	2017	7	-1.46234	-0.775044	0.209048	2.43322	0	1	0	1	3	1	1	1	2
10640761	2016	5	-0.735802	-0.77794	-0.795397	-0.350803	0	1	0	0	1	0	0	0	1
10640789	2015	5	-0.157199	-0.019837	-0.806826	1.52298	0	0	0	0	1	1	0	0	2
10640801	2017	7	-0.374582	0.303709	-0.611943	-0.101612	0	1	0	1	3	0	1	0	1
10640826	2016	5	0.316843	-0.634507	-0.573839	-0.452593	0	1	0	1	2	1	0	1	2
10640920	2013	1	-0.795156	-1.26925	-1.20547	-0.598616	1	1	0	1	2	0	1	0	1
10640948	2015	7	-0.735802	-0.77794	-0.795397	-0.350803	0	1	0	1	3	1	1	1	2
10641016	2016	2	1.10272	-0.37015	-0.118141	-1.25582	0	1	0	1	2	1	1	1	1
10641087	2018	5	-0.242072	0.183245	0.244569	-0.344377	1	1	1	1	2	0	1	1	1
10641205	2016	2	-0.771937	0.383912	-1.29116	-0.703731	1	1	0	1	2	0	1	0	1
10641210	2016	2	-0.749038	-1.32196	-1.24982	1.43194	0	0	0	0	1	0	1	1	1
10641293	2015	2	-0.107783	-0.879562	1.02793	-0.675096	1	1	1	0	2	1	1	1	1
10641305	2015	5	-0.252964	0.00828303	0.174563	-0.451018	0	1	0	1	1	1	1	1	1
10641358	2015	1	-0.735802	-0.77794	-0.795397	-0.350803	0	1	0	1	3	1	0	0	2
10641503	2016	5	-0.429809	0.734209	0.838087	2.67635	0	1	0	1	2	0	1	1	2
10641622	2017	6	-0.795156	-1.26925	-1.20547	-0.598616	0	1	0	1	1	1	1	0	2
10641629	2013	5	0.340062	1.01865	-0.659534	-0.557707	1	1	0	1	3	1	1	0	1
10641660	2014	6	-0.749038	-1.32196	-1.24982	1.43194	0	1	0	1	1	1	1	0	1
10641743	2017	6	-1.06777	-0.515199	0.439447	0.554752	0	0	0	0	1	0	1	0	2
10641886	2017	7	-1.47892	0.66808	-0.276145	0.691025	0	0	0	0	3	1	0	0	1
10641888	2017	6	-0.114201	-0.357089	0.752729	2.20094	0	0	0	0	3	0	1	0	2
10641898	2017	7	1.23788	0.169888	0.219947	0.480017	0	0	0	0	3	1	1	1	2
10642003	2017	7	-1.45881	-0.697741	-0.683626	0.346107	1	0	0	0	1	0	1	1	1
10642277	2015	6	0.642225	1.07998	-0.799545	2.805	1	1	0	1	1	1	1	0	2
10642377	2018	2	-0.815272	0.0965754	-0.797985	-0.253699	0	1	0	1	3	0	1	1	2
10642403	2015	1	0.944023	-0.668749	0.461289	-0.622256	0	1	1	1	1	0	1	0	1
10642831	2018	2	1.28348	1.52238	1.47821	0.697961	1	1	0	1	2	1	1	1	1
10642844	2018	2	-0.712584	0.875218	-0.881092	-0.455917	1	1	0	1	0	0	0	1	1
10642900	2016	2	-0.0874523	1.37337	-0.225639	0.00870926	0	1	0	1	2	0	0	0	1
10642929	2015	5	-0.424229	0.279117	0.325089	-0.0450546	1	1	0	0	3	0	1	1	1
10642949	2013	2	-0.118328	-1.2789	-1.10737	-0.824837	0	1	0	1	3	0	1	0	2
10642965	2017	2	-0.021159	-0.0629984	-0.842988	-0.806898	0	1	0	1	3	1	1	0	1
10642981	2015	1	-0.232848	-1.35754	-0.232918	-0.795936	0	1	0	1	1	1	0	0	1
10643287	2016	5	-1.35612	0.0809011	-0.766733	0.143889	1	0	0	0	1	1	1	1	1
10643304	2017	5	-0.815272	0.0965754	-0.797985	-0.253699	0	1	0	0	2	0	0	0	2
10643386	2015	2	0.353238	1.5805	-0.0395973	0.160796	1	1	1	1	3	1	1	1	1
10643467	2017	6	-0.698568	1.36969	0.527041	0.107955	1	0	0	0	1	0	1	0	2
10643588	2017	5	-0.404113	-1.0867	-0.0823922	-0.389972	0	1	0	0	1	1	1	0	1
10643632	2014	6	-0.795156	-1.26925	-1.20547	-0.598616	0	0	0	0	3	0	1	0	2
10643669	2015	6	-1.58792	0.152183	0.250818	0.499769	0	0	0	0	1	1	1	1	1
10643674	2018	5	-1.39945	-0.206436	-0.273557	0.593921	1	0	0	1	2	1	1	0	2
10643884	2017	5	-1.03823	0.875213	-0.0901028	0.843112	0	1	0	0	2	1	1	1	2
10643886	2015	5	-0.242653	1.60628	1.7127	0.344256	0	0	0	0	1	0	1	1	2
10643898	2017	2	-0.735802	-0.77794	-0.795397	-0.350803	1	1	1	1	3	0	0	0	1
10643916	2017	1	0.516847	0.310561	-1.15755	-1.18383	1	1	1	1	2	0	1	0	1
10643922	2018	2	1.88142	0.964205	0.105589	-0.119789	1	1	1	1	2	0	0	1	2
10643951	2016	5	0.267195	-0.659099	0.363192	-0.396036	0	1	0	0	3	0	0	0	2
10644007	2015	2	-0.271894	1.08235	-0.69505	-0.30383	1	1	1	1	0	1	1	1	1
10644010	2013	6	0.414159	-0.468081	-1.07444	-0.98161	1	1	0	1	3	0	1	1	2
10644017	2016	5	-0.374582	0.303709	-0.611943	-0.101612	0	1	0	0	2	1	1	1	2
10644082	2018	5	0.944023	-0.668749	0.461289	-0.622256	0	1	0	0	2	0	0	1	2
10644116	2016	5	0.493628	-1.3426	-1.07185	-1.07871	0	1	1	1	3	0	0	0	2
10644177	2014	2	-0.374582	0.303709	-0.611943	-0.101612	1	1	0	1	1	0	1	1	1
10644311	2017	5	1.94713	0.950875	0.956366	-0.246763	0	1	0	0	0	0	0	0	2
10644367	2016	2	0.345581	0.581396	-1.00702	-0.777864	1	1	1	1	2	0	1	0	1
10644376	2016	7	-0.735802	-0.77794	-0.795397	-0.350803	0	1	1	1	2	0	1	0	2
10644377	2017	5	-0.646871	0.861888	-0.0303146	-0.582891	0	1	1	1	2	0	1	0	2
10644380	2015	5	-0.187252	-0.00504667	1.02534	-0.577993	0	1	1	1	1	0	0	0	2
10644385	2017	6	1.41465	0.140061	0.923437	-0.0899899	0	1	1	1	3	1	0	0	2
10644387	2016	1	0.340062	1.01865	-0.659534	-0.557707	1	1	1	1	3	0	1	1	2
10644390	2017	2	-1.45881	-0.697741	-0.683626	0.346107	1	1	1	1	2	0	1	1	2
10644396	2017	5	-0.729443	-1.28258	-0.354688	-0.725591	0	1	1	1	1	1	1	0	2
10644398	2013	5	-0.146805	0.882066	-0.635708	-0.239104	1	0	1	1	1	0	1	0	2
10644402	2014	5	0.369302	1.54258	1.74821	0.0903793	1	1	1	1	2	0	1	0	1
10644413	2016	6	-0.795156	-1.26925	-1.20547	-0.598616	0	1	1	1	0	1	0	0	1
10644433	2014	5	0.55934	-1.35593	-0.221075	-1.20569	0	1	1	1	1	1	0	0	1
10644453	2018	5	-0.729443	-1.28258	-0.354688	-0.725591	0	1	1	1	2	0	0	0	2
10644454	2017	5	-0.34476	-0.595398	0.327676	-0.142159	0	1	1	1	1	0	0	0	2
10644458	2018	6	-0.735802	-0.77794	-0.795397	-0.350803	0	1	0	1	1	0	1	1	2
10644464	2014	1	-0.0713878	1.33545	1.56217	-0.0617075	0	1	0	1	1	1	0	0	1
10644481	2018	6	-0.242072	0.183245	0.244569	-0.344377	0	1	1	1	1	0	0	0	1
10644483	2017	7	1.0826	0.995671	0.28934	-0.910902	1	1	1	1	2	0	0	1	2
10644489	2017	2	-0.249493	0.103423	-0.552601	-0.0368861	1	1	1	1	2	1	1	0	1
10644500	2015	5	0.369302	1.54258	1.74821	0.0903793	0	1	1	1	1	0	0	0	1
10644502	2018	5	0.829615	0.753392	0.672227	-0.172629	0	1	1	1	1	1	1	0	1
10644508	2017	1	0.405774	1.00532	0.191244	-0.684682	0	1	1	1	2	0	0	0	2
10644517	2018	5	0.369302	1.54258	1.74821	0.0903793	0	1	1	1	2	0	#NULL!	1	2
10644518	2017	5	-0.795156	-1.26925	-1.20547	-0.598616	0	1	1	1	1	0	1	1	1
10644523	2014	2	0.353238	1.5805	-0.0395973	0.160796	1	1	1	1	1	1	1	1	2
10644532	2015	2	-0.0790441	0.336341	0.594745	-1.00037	0	1	0	1	1	0	0	0	1
10644542	2016	6	-0.110671	-0.279786	-0.139945	0.113824	0	1	1	1	3	0	1	0	1
10644543	2017	2	-0.719738	-0.815861	0.992411	-0.42122	0	1	1	1	2	0	1	1	1
10644544	2015	5	-0.676403	-0.528524	0.499236	-0.871251	0	1	1	1	1	1	1	0	2
10644547	2017	2	1.0826	0.995671	0.28934	-0.910902	0	1	1	1	2	0	0	0	1
10644549	2018	5	1.40781	-1.3628	-1.34186	-0.471132	0	1	1	1	1	1	1	0	1
10644555	2016	5	0.057729	0.485526	0.627725	-0.215369	1	1	0	1	2	0	0	0	2
10644574	2017	6	0.405774	1.00532	0.191244	-0.684682	0	1	1	1	0	0	0	0	2
10644578	2016	5	0.381715	-0.580456	-0.511258	-0.424936	1	1	1	1	1	0	1	0	1
10644579	2013	5	-0.123847	-0.841641	-0.759881	-0.60468	1	1	1	1	2	0	1	1	2
10644593	2016	5	0.356126	0.980729	1.12827	-0.628124	1	1	1	1	2	1	1	1	2
10644595	2016	5	0.376242	-0.385092	0.720794	-0.973042	1	0	1	0	2	1	0	0	2
10644603	2017	1	-0.196536	1.55357	1.66834	2.37481	1	1	1	1	3	0	0	0	1
10644604	2016	5	-0.232848	-1.35754	-0.232918	-0.795936	0	1	0	1	1	0	0	0	1
10644623	2018	5	-0.844803	-1.29384	-0.268434	-0.542059	0	1	1	1	1	0	0	0	1
10644631	2017	5	0.55934	-1.35593	-0.221075	-1.20569	0	1	0	1	2	0	0	0	2
10644640	2018	5	1.57621	-0.597488	-0.574188	-0.800325	0	1	1	1	3	0	0	1	2
10644646	2015	7	0.103846	0.432815	0.583368	1.81519	1	1	1	1	2	0	1	1	2
10644652	2016	5	-0.255829	1.04443	1.09276	-0.374247	0	1	1	1	1	1	0	0	1
10644666	2016	2	0.0500727	-0.513583	-0.339699	-1.15403	1	1	1	1	1	1	1	1	2
10644671	2013	5	-0.107783	-0.879562	1.02793	-0.675096	0	0	1	1	1	1	1	0	1
10644677	2018	5	-0.242653	1.60628	1.7127	0.344256	0	1	1	1	2	0	0	0	2
10644685	2016	2	0.944023	-0.668749	0.461289	-0.622256	0	1	1	1	1	1	1	0	1
10644689	2013	2	0.944023	-0.668749	0.461289	-0.622256	1	1	0	1	3	1	1	0	1
10644693	2018	7	-0.0845636	0.773596	0.942233	-0.780211	0	1	1	1	2	0	1	0	2
10644699	2015	7	-0.167136	-1.37087	0.617859	-0.92291	0	1	1	1	1	1	0	0	2
10644721	2015	5	-0.749038	-1.32196	-1.24982	1.43194	0	1	0	1	1	0	0	0	1
10644742	2015	2	1.31911	1.0525	-0.866959	0.0775308	1	1	1	1	1	0	1	1	2
10644744	2017	1	-0.315182	0.553124	0.68269	-0.622061	0	1	0	1	3	0	1	0	2
10644786	2015	5	1.84444	0.172233	1.03947	-0.0445447	1	1	1	1	1	1	1	1	1
10644787	2016	5	0.30359	1.55591	0.897434	0.217353	0	1	1	1	3	0	1	1	2
10644803	2016	5	1.32834	-0.488285	-1.34445	-0.374028	0	1	1	1	1	0	0	0	2
10644828	2017	2	-1.25065	0.519495	-0.401022	2.42226	1	1	1	1	3	1	1	0	2
10644839	2014	5	-0.76428	1.38302	-0.323736	0.23493	0	1	1	1	1	0	1	0	2
10644841	2017	5	-0.107783	-0.879562	1.02793	-0.675096	0	1	0	1	1	0	0	0	2
10644886	2018	5	0.361646	0.543475	0.780787	-0.848281	0	1	1	1	2	1	1	0	1
10644898	2017	5	0.582932	0.570841	-1.37512	0.0559374	0	1	0	0	3	0	1	1	2
10644899	2015	1	-1.47892	0.66808	-0.276145	0.691025	1	1	1	1	0	1	1	0	1
10644914	2016	5	1.92754	0.911493	0.0612309	1.91077	0	1	1	1	3	0	0	0	1
10644929	2018	7	-0.749038	-1.32196	-1.24982	1.43194	0	1	1	1	1	0	1	1	1
10644944	2017	2	1.28348	1.52238	1.47821	0.697961	1	1	1	1	2	0	1	1	1
10644978	2017	5	2.01968	-0.730403	0.0606718	1.83235	0	1	1	1	3	1	0	0	1
10645003	2016	5	0.346083	-0.110574	1.83391	0.195494	0	1	1	1	2	0	0	0	2
10645012	2017	6	-0.623973	-0.843981	0.0110224	1.55278	1	1	1	0	1	0	1	1	2
10645032	2014	1	0.178021	-0.251298	-0.986495	-0.603303	0	1	0	1	1	0	1	0	2
10645037	2016	5	-0.1832	-1.33295	-1.16995	-0.852493	1	1	1	1	1	0	1	0	2
10645089	2015	2	-0.1832	-1.33295	-1.16995	-0.852493	1	1	0	1	1	0	0	0	1
10645101	2018	5	-0.252964	0.00828303	0.174563	-0.451018	0	1	1	1	1	0	#NULL!	0	1
10645107	2015	5	-0.676403	-0.528524	0.499236	-0.871251	0	1	1	1	2	0	1	0	1
10645111	2016	1	1.33518	1.01458	0.92085	0.00711402	1	1	1	1	2	1	1	1	1
10645141	2016	5	-0.795156	-1.26925	-1.20547	-0.598616	0	1	1	1	3	1	1	0	1
10645143	2018	6	0.187726	0.215417	0.360605	-0.298932	0	1	1	1	1	0	1	0	1
10645149	2015	1	1.03295	0.971079	1.22637	-0.854344	0	1	1	1	1	0	1	0	1
10645188	2013	2	0.5762	0.801867	-0.747479	-0.936014	0	1	1	1	1	0	0	0	1
10645192	2016	5	1.48322	-0.909416	0.856019	-0.293735	0	1	1	1	1	1	1	0	1
10645194	2017	2	-0.78545	-0.802531	0.141634	-0.294245	1	1	1	1	0	1	0	1	1
10645197	2018	2	-0.255829	1.04443	1.09276	-0.374247	0	1	1	1	2	1	0	0	1
10645282	2015	6	-0.117488	-1.34628	-0.319172	-0.979468	0	0	0	0	3	0	1	1	2
10645349	2018	7	-0.748216	1.3451	1.46407	0.164513	1	1	1	1	2	1	0	1	1
10645350	2015	1	-0.271894	1.08235	-0.69505	-0.30383	0	1	1	1	1	0	1	1	1
10645351	2016	2	0.346083	-0.110574	1.83391	0.195494	1	1	1	1	2	0	1	0	1
10645366	2015	2	1.03295	0.971079	1.22637	-0.854344	0	1	0	1	0	1	1	0	1
10645447	2015	2	1.0826	0.995671	0.28934	-0.910902	1	1	0	1	3	1	1	0	1
10645500	2015	5	0.993671	-0.644157	-0.475742	-0.678813	0	1	0	1	0	0	1	1	2
10645585	2018	5	-0.0854031	0.840977	0.154036	-0.62558	0	1	1	1	1	1	0	0	1
10645605	2013	5	-0.729443	-1.28258	-0.354688	-0.725591	1	1	1	1	2	0	0	0	1
10645612	2015	7	1.16207	0.121155	0.291928	-1.00801	0	1	1	1	2	0	0	0	2
10645629	2017	5	1.00974	-0.682079	1.31207	-0.74923	0	1	1	1	3	0	1	0	2
10645664	2014	5	0.494889	0.615357	1.70644	2.02383	0	1	1	1	1	0	0	0	1
10645686	2015	5	-1.45881	-0.697741	-0.683626	0.346107	0	0	0	0	1	0	1	0	2
10645707	2018	5	-1.46286	0.630159	1.51166	0.620608	0	1	1	1	1	1	0	0	1
10645773	2013	1	-0.0213676	1.63365	-0.443216	1.24847	1	0	0	1	1	1	1	0	1
10645785	2016	6	0.356126	0.980729	1.12827	-0.628124	0	1	1	1	3	0	1	0	2
10645843	2017	1	-0.935546	1.65386	-0.17321	0.640893	0	1	0	1	2	0	1	0	2
10645850	2017	6	0.783936	0.0969991	0.780983	2.16679	0	1	1	1	0	1	#NULL!	0	1
10645856	2013	2	-0.696519	0.837297	0.906717	-0.526334	1	1	1	1	2	0	1	0	2
10645862	2014	5	-0.107783	-0.879562	1.02793	-0.675096	1	1	0	1	3	0	0	1	2
10645877	2013	1	-0.271894	1.08235	-0.69505	-0.30383	1	1	0	1	0	0	1	1	2
10645895	2015	2	-0.0909824	1.29607	0.667034	2.09582	1	1	1	1	1	0	0	0	2
10645924	2018	2	1.26026	-0.130778	1.5639	0.803075	1	1	1	1	2	0	1	1	1
10645957	2018	5	0.346776	-0.0328314	-0.297732	-0.0724138	0	1	1	1	1	1	0	0	1
10645997	2014	7	-0.919481	1.61593	1.6146	0.570477	0	0	0	0	1	1	1	1	2
10646088	2015	7	-0.912647	-0.0520136	-0.131873	2.77657	0	1	1	1	3	1	1	1	1
10646117	2015	2	0.569045	-0.889212	1.12602	-0.901317	1	1	0	1	2	0	1	0	1
10646651	2014	2	-0.795156	-1.26925	-1.20547	-0.598616	1	1	0	1	1	0	1	0	2
10646659	2013	1	-0.34476	-0.595398	0.327676	-0.142159	1	1	0	1	3	0	1	0	1
10646662	2017	5	0.833666	-0.574508	-1.52306	-0.44713	0	1	1	1	1	1	0	0	1
10646913	2013	2	1.03295	0.971079	1.22637	-0.854344	0	1	1	1	2	1	1	0	1
10646916	2017	2	-0.0708066	-0.0875898	0.0940431	-0.750341	0	1	0	1	1	0	1	1	1
10646937	2013	1	-0.271894	1.08235	-0.69505	-0.30383	1	1	0	1	2	0	1	1	1
10646970	2018	2	-0.312317	-0.483023	-0.235506	-0.698832	0	1	0	0	1	1	1	1	1
10647006	2015	2	-0.258718	1.64421	-0.0751134	0.414673	1	1	0	1	2	0	1	0	2
10647092	2017	2	-1.00841	-0.0238936	0.849516	0.802565	0	0	0	0	3	0	0	0	2
10647098	2013	1	0.856043	-0.875175	-0.179109	-0.124072	1	1	1	1	2	0	1	1	1
10647107	2018	6	0.465648	0.0914236	-0.701304	1.37575	0	1	1	1	2	1	1	1	1
10647126	2017	2	-1.45881	-0.697741	-0.683626	0.346107	1	1	0	1	1	1	1	0	1
10647160	2018	5	-0.795156	-1.26925	-1.20547	-0.598616	1	1	0	0	1	1	1	1	1
10647230	2018	5	-0.00530305	1.59573	1.34459	1.17806	0	1	1	1	2	1	1	1	1
10647233	2013	5	0.316843	-0.634507	-0.573839	-0.452593	1	1	0	0	3	0	1	1	2
10647258	2018	5	1.94713	0.950875	0.956366	-0.246763	1	1	0	1	1	1	1	1	2
10647363	2015	2	-0.1832	-1.33295	-1.16995	-0.852493	1	1	0	0	1	0	1	1	1
10647462	2018	5	-0.173495	-0.866232	0.17715	-0.548122	0	1	1	1	1	0	1	0	2
10647474	2018	2	0.30359	1.55591	0.897434	0.217353	0	1	1	1	2	1	1	1	1
10647531	2016	7	-0.102263	-1.31682	0.68044	-0.895253	0	1	1	1	2	0	0	0	2
10647558	2015	2	-0.821584	0.359321	-0.354129	-0.647173	1	1	0	1	0	0	1	1	1
10647584	2017	5	-0.67009	-0.79127	0.0553803	-0.477777	0	1	0	0	3	0	1	0	2
10647595	2018	5	0.128373	-0.275889	-0.0494637	-0.546745	0	0	0	0	1	0	0	0	2
10647909	2018	5	-0.725317	-0.360769	1.50541	2.30018	0	1	1	1	1	0	0	0	2
10647968	2017	5	0.5762	0.801867	-0.747479	-0.936014	1	1	1	1	2	0	1	1	2
10648031	2017	2	-0.173495	-0.866232	0.17715	-0.548122	1	1	0	1	1	0	1	0	1
10648318	2017	6	-0.76781	1.30572	0.568937	2.32204	1	1	1	0	3	0	1	1	1
10648319	2013	2	1.05585	-0.73479	1.26771	1.28133	1	1	1	1	2	0	1	0	2
10648422	2015	2	-0.735802	-0.77794	-0.795397	-0.350803	0	1	1	1	1	0	1	1	1
10648436	2014	1	-0.34476	-0.595398	0.327676	-0.142159	0	1	1	1	0	1	1	0	1
10648499	2014	5	-0.123847	-0.841641	-0.759881	-0.60468	1	1	0	1	0	0	1	1	2
10648563	2013	2	0.309949	1.05128	1.33814	-0.157434	1	1	0	1	2	1	1	1	1
10648606	2016	5	1.51049	-0.584158	-1.42497	-0.67335	0	1	1	1	1	0	0	0	2
10648622	2013	2	-0.712584	0.875218	-0.881092	-0.455917	0	1	0	1	1	1	1	0	1
10648700	2014	5	-0.173495	-0.866232	0.17715	-0.548122	0	1	0	1	3	0	1	0	2
10648963	2018	2	1.93107	0.988796	-0.831442	-0.176346	0	1	0	1	1	0	0	0	1
10648967	2018	6	-0.689685	-0.830652	-0.839755	1.67975	0	1	0	1	1	0	0	0	1
10649120	2015	5	1.31196	-0.638582	1.00654	0.112228	0	1	1	1	3	0	1	1	2
10649200	2016	2	0.44398	-1.36719	-0.134822	-1.02216	0	0	0	0	1	1	1	1	2
10649231	2013	5	0.287423	-0.524137	-0.707801	-0.320227	0	1	1	1	2	0	1	0	1
10649240	2018	2	-0.0357555	0.865568	-0.782995	-0.682137	0	1	1	1	1	1	1	0	1
10649243	2016	5	0.369302	1.54258	1.74821	0.0903793	0	1	1	1	2	0	1	1	2
10649329	2018	6	0.0437136	-0.0089474	-0.780408	-0.779241	0	1	0	1	0	1	1	1	1
10649336	2015	1	-0.331584	-0.0335435	0.947613	0.576345	1	1	1	1	1	1	1	0	1
10649356	2016	2	0.569045	-0.889212	1.12602	-0.901317	0	1	0	1	3	1	1	0	2
10649381	2014	6	0.592264	0.763946	1.04033	-1.00643	1	1	1	1	3	0	1	1	2
10649397	2016	1	0.5762	0.801867	-0.747479	-0.936014	0	1	0	1	1	0	1	0	1
10649398	2015	2	-0.844803	-1.29384	-0.268434	-0.542059	0	1	1	1	2	1	0	0	1
10649490	2015	2	0.552981	-0.851291	-0.661784	-0.8309	1	1	1	1	3	0	1	0	2
10649509	2014	2	-0.374582	0.303709	-0.611943	-0.101612	1	1	1	1	2	1	1	1	1
10649544	2015	7	0.582559	0.297232	-0.30677	-1.3108	1	0	0	0	1	0	0	0	2
10649728	2018	5	1.35603	-0.158898	0.582511	2.77708	0	1	1	1	2	0	1	1	1
10649741	2017	2	0.967242	0.984409	0.375594	-0.72737	0	1	1	1	2	0	0	0	1
10649795	2015	1	1.99325	0.898164	0.912008	1.78379	0	0	0	1	1	0	1	0	2
10649869	2016	5	-0.795156	-1.26925	-1.20547	-0.598616	0	1	0	0	1	0	1	0	1
10649914	2016	2	-0.338401	-1.10003	0.768385	-0.516946	1	1	0	1	1	1	1	1	1
10650455	2014	7	1.26742	1.5603	-0.309603	0.768377	1	0	0	0	3	0	1	1	2
10650507	2013	5	1.05585	-0.73479	1.26771	1.28133	0	1	1	1	1	1	0	0	2
10650532	2017	2	0.569045	-0.889212	1.12602	-0.901317	1	1	1	1	2	1	0	0	1
10650602	2013	7	-0.638694	0.455795	-0.365506	2.16838	0	0	0	0	2	0	1	1	2
10650605	2016	6	-1.37624	1.44672	-0.359252	0.488807	1	0	0	0	3	0	1	0	2
10650610	2017	5	-0.187252	-0.00504667	1.02534	-0.577993	0	0	0	0	1	1	0	0	1
10650674	2016	1	-0.815272	0.0965754	-0.797985	-0.253699	0	1	0	0	0	0	1	0	1
10650679	2018	2	0.423864	-0.00136689	0.272659	-0.677239	1	1	0	0	0	0	1	1	2
10650691	2014	2	0.224138	-0.304009	-1.03085	1.42725	1	0	0	1	1	0	1	0	1
10650726	2017	2	1.28348	1.52238	1.47821	0.697961	1	1	0	1	2	0	1	1	1
10650773	2014	1	0.795851	-1.2991	-1.37737	-0.217255	1	1	0	1	2	1	1	0	1
10650868	2016	2	0.592264	0.763946	1.04033	-1.00643	0	1	0	1	3	1	1	0	1
10650894	2014	1	0.550116	0.184856	0.256412	-0.754129	0	1	0	1	3	0	0	0	2
10651024	2014	2	-0.100628	0.811517	-0.845576	-0.709794	0	0	0	0	1	1	1	0	2
10651058	2014	2	-0.258718	1.64421	-0.0751134	0.414673	1	1	0	1	2	0	1	1	1
10651092	2017	7	-0.775467	0.306609	-0.398487	1.38338	0	0	0	0	1	0	0	0	2
10651159	2016	2	1.00974	-0.682079	1.31207	-0.74923	1	1	1	1	1	0	1	1	1
10651393	2015	7	-0.896583	-0.0899348	1.65594	2.70615	0	1	0	1	1	1	0	0	1
10651540	2018	2	-0.828507	-0.447442	-1.25241	1.52904	0	1	0	1	3	0	1	1	1
10651546	2017	5	-0.0845636	0.773596	0.942233	-0.780211	0	1	1	1	1	1	0	0	2
10651603	2017	2	0.503333	-0.875882	0.275247	-0.774343	0	1	0	1	3	1	1	0	1
10651650	2017	2	-0.475926	0.786921	0.882444	0.645792	0	1	1	1	0	1	1	1	1
10651710	2014	6	0.41542	1.48987	1.70385	2.12094	0	1	1	1	1	0	1	0	2
10651777	2017	1	-0.127958	0.504096	1.60092	2.17107	0	1	0	1	1	1	1	0	1
10651839	2014	5	0.194085	-0.289219	0.801314	-0.673719	0	1	0	0	1	1	1	0	1
10651912	2015	7	1.8745	0.157442	-0.792693	2.05643	0	1	0	1	3	0	1	0	2
10651916	2016	7	0.425017	0.222699	0.158013	3.03612	0	1	1	1	0	1	1	0	2
10651921	2015	6	0.193246	-0.221838	0.0131169	-0.519089	0	1	0	1	3	0	0	0	2
10651926	2018	6	-1.53828	0.176774	-0.686213	0.443211	0	1	0	1	2	1	0	0	2
10651973	2017	2	-0.374582	0.303709	-0.611943	-0.101612	0	1	1	1	1	1	1	0	1
10651977	2013	6	-0.219672	-0.795684	0.387018	-0.0774325	1	1	0	1	3	0	1	0	2
10651995	2018	5	1.00974	-0.682079	1.31207	-0.74923	0	1	0	0	1	1	#NULL!	#NULL!	1
10652102	2015	1	-0.64635	-0.543315	-1.33293	1.22972	1	1	1	1	1	0	1	0	1
10652192	2018	6	-0.666466	0.822506	-0.92545	1.57464	0	1	0	1	1	0	1	0	2
10652224	2016	2	0.516847	0.310561	-1.15755	-1.18383	1	1	0	1	3	0	1	0	2
10652354	2013	6	1.84444	0.172233	1.03947	-0.0445447	0	1	0	1	1	1	1	0	1
10652358	2018	2	-0.975969	0.0884816	0.286334	0.245892	0	1	0	1	3	0	1	#NULL!	2
10652544	2015	5	-1.44274	-0.735663	1.10418	0.275691	0	1	0	1	1	0	0	0	2
10652798	2016	6	-0.76428	1.38302	-0.323736	0.23493	0	1	0	1	3	0	1	1	2
10652956	2015	6	-1.53828	0.176774	-0.686213	0.443211	1	1	0	1	3	0	1	1	2
10652983	2016	5	0.976384	0.139725	1.26512	1.37843	0	1	1	1	2	0	1	1	2
10653187	2017	2	0.567369	-0.0832073	-0.322005	1.09971	1	1	1	1	2	0	0	0	1
10653188	2013	6	-1.34641	0.547615	0.580367	0.44826	0	1	1	1	3	0	1	0	1
10653268	2017	2	-1.43559	0.955417	-0.769321	0.240993	0	1	1	1	1	1	0	0	1
10653363	2017	6	-0.0583436	0.841679	0.490669	1.32372	0	1	1	1	3	0	1	1	2
10653476	2016	6	-0.137083	-1.38566	-1.21431	1.17806	0	0	0	0	2	0	1	1	2
10654025	2016	5	-0.373238	1.56556	0.799337	0.443574	0	1	0	1	1	0	0	0	1
10654170	2014	2	1.26026	-0.130778	1.5639	0.803075	1	1	0	1	2	1	1	0	1
10654345	2018	5	-0.281097	-0.0763328	0.798778	0.365156	0	1	0	1	2	0	0	0	2
10654473	2017	5	-0.107783	-0.879562	1.02793	-0.675096	0	1	1	1	1	1	1	1	2
10654568	2017	5	-0.279048	-0.608728	1.17845	-0.269133	0	1	1	1	1	1	0	0	1
10654720	2015	2	1.26026	-0.130778	1.5639	0.803075	0	1	0	1	3	1	0	0	1
10654820	2016	2	-0.159981	0.320211	-1.25564	-0.957608	0	0	0	0	1	1	1	1	2
10654864	2015	2	-0.795156	-1.26925	-1.20547	-0.598616	0	1	0	0	1	0	1	0	1
10655037	2018	5	-0.795156	-1.26925	-1.20547	-0.598616	0	1	1	1	2	0	1	1	1
10655038	2014	7	0.420999	1.03478	1.19086	-0.600467	1	1	1	1	2	0	0	0	2
10655089	2015	5	-1.38339	-0.244357	1.51425	0.523504	1	1	1	1	1	0	1	1	2
10655120	2017	2	-1.47892	0.66808	-0.276145	0.691025	0	1	0	1	3	1	1	0	1
10655123	2017	5	-0.795156	-1.26925	-1.20547	-0.598616	0	1	0	1	3	1	0	1	1
10655125	2017	5	0.346083	-0.110574	1.83391	0.195494	0	1	0	1	3	0	1	1	2
10655150	2018	1	-0.32359	1.59015	-0.137694	0.387016	1	1	0	1	3	0	1	0	2
10655185	2014	6	0.592264	0.763946	1.04033	-1.00643	1	1	1	1	3	0	1	1	2
10655363	2017	7	0.240203	-0.34193	0.756956	1.35684	0	1	0	1	1	1	0	0	2
10655477	2018	6	-0.232848	-1.35754	-0.232918	-0.795936	0	1	1	1	1	0	1	1	2
10655955	2017	6	-0.739333	-0.855243	0.0972764	1.73631	0	1	1	1	1	0	1	1	1
10656060	2017	5	-0.729443	-1.28258	-0.354688	-0.725591	0	1	1	1	2	1	0	0	1
10656125	2017	6	0.592264	0.763946	1.04033	-1.00643	1	1	0	1	1	0	1	1	2
10656355	2018	5	-0.748216	1.3451	1.46407	0.164513	1	1	1	1	1	0	1	0	2
10656388	2016	5	-0.252964	0.00828303	0.174563	-0.451018	1	1	1	1	1	1	1	0	1
10656420	2013	6	0.503333	-0.875882	0.275247	-0.774343	1	1	1	1	0	0	0	0	1
10656557	2015	5	0.944023	-0.668749	0.461289	-0.622256	1	0	0	0	2	0	0	0	2
10657337	2014	5	0.606652	1.53203	1.38011	0.924181	0	1	1	1	1	0	0	0	2
10657512	2017	6	0.864554	0.205767	0.458701	-0.525152	0	1	1	1	0	0	1	1	1
10657537	2018	2	-0.209629	0.29562	-0.318613	-0.90105	0	1	0	1	1	1	1	0	1
10657548	2017	5	-0.795156	-1.26925	-1.20547	-0.598616	0	1	1	1	1	1	1	0	2
10657704	2017	6	0.382555	-0.647837	0.276938	-0.579567	1	1	0	1	1	0	1	0	1
10659899	2017	2	1.03295	0.971079	1.22637	-0.854344	1	1	0	1	0	0	1	0	1
10660236	2015	6	1.93107	0.988796	-0.831442	-0.176346	0	0	0	0	3	0	0	0	2
10660256	2015	6	0.967242	0.984409	0.375594	-0.72737	1	0	0	0	3	0	1	1	1
10660288	2018	7	1.94713	0.950875	0.956366	-0.246763	0	1	0	1	3	0	1	1	2
10660500	2016	6	0.17449	-0.328601	-0.0938215	1.48381	1	0	0	0	1	0	1	1	1
10660586	2018	5	-0.748216	1.3451	1.46407	0.164513	0	1	1	1	1	1	0	0	1
10661469	2016	1	1.01689	1.009	-0.561437	-0.783928	0	1	1	1	2	0	0	0	2
10670544	2017	5	-0.123847	-0.841641	-0.759881	-0.60468	0	1	0	0	3	0	0	0	2
10670721	2015	6	0.39778	-0.618378	1.27655	-0.495353	0	1	0	0	3	0	1	1	2
10670726	2015	5	0.493628	-1.3426	-1.07185	-1.07871	0	1	0	1	0	1	1	1	1
10670742	2017	5	-0.815272	0.0965754	-0.797985	-0.253699	0	1	0	0	1	1	0	0	1
10670817	2014	5	-0.76428	1.38302	-0.323736	0.23493	1	0	0	0	1	0	0	0	2
10670822	2015	5	-0.123847	-0.841641	-0.759881	-0.60468	1	1	0	1	2	0	1	0	1
10670841	2016	6	1.18137	-0.679303	0.0931869	0.211546	0	1	0	1	1	0	0	1	2
10670857	2015	5	0.267195	-0.659099	0.363192	-0.396036	0	1	0	0	0	1	0	0	1
10670862	2018	5	-0.173495	-0.866232	0.17715	-0.548122	0	1	0	1	3	0	1	1	2
10670902	2017	5	-0.173495	-0.866232	0.17715	-0.548122	0	1	0	1	1	0	1	0	2
10670931	2014	5	1.03295	0.971079	1.22637	-0.854344	1	1	0	0	0	1	1	1	1
10670950	2015	5	0.606021	-0.0972398	0.19214	-0.976561	0	0	0	0	1	1	1	1	1
10670952	2015	6	0.642285	1.06215	-0.965055	0.303751	1	1	0	1	2	1	1	1	2
10670954	2016	5	-0.123847	-0.841641	-0.759881	-0.60468	0	0	0	0	1	0	1	1	2
10670971	2015	6	-0.159981	0.320211	-1.25564	-0.957608	1	1	0	0	3	1	1	0	2
10671187	2015	5	-0.150276	0.786926	0.0914555	-0.653237	1	0	0	0	1	1	1	1	1
10671201	2018	5	0.952313	0.42594	-0.537415	2.54974	1	1	0	1	0	1	0	1	1
10671207	2017	5	0.356126	0.980729	1.12827	-0.628124	1	1	0	0	0	0	1	#NULL!	2
10671378	2014	5	1.93107	0.988796	-0.831442	-0.176346	1	1	0	1	0	0	1	0	2
10671634	2017	6	-0.173495	-0.866232	0.17715	-0.548122	1	1	0	0	0	0	1	1	2
10671708	2017	6	0.944023	-0.668749	0.461289	-0.622256	1	1	0	0	1	0	1	0	2
10671741	2017	5	-0.735802	-0.77794	-0.795397	-0.350803	1	1	0	1	1	0	1	1	1
10672019	2017	5	-0.021159	-0.0629984	-0.842988	-0.806898	1	1	0	1	2	0	1	1	2
10672191	2017	5	-0.374582	0.303709	-0.611943	-0.101612	0	1	0	0	3	0	1	1	2
10672421	2015	5	-0.719738	-0.815861	0.992411	-0.42122	0	1	1	1	3	1	1	0	2
10672559	2017	5	-0.252964	0.00828303	0.174563	-0.451018	0	1	0	1	1	0	1	1	2
10672858	2016	5	-0.692467	-0.490603	-1.28857	-0.800835	0	0	0	0	1	1	1	0	2
10673726	2016	5	0.544536	0.639948	0.76941	1.96728	1	0	0	1	3	0	1	1	2
10675075	2018	6	0.267195	-0.659099	0.363192	-0.396036	0	0	0	0	1	0	0	0	2
10677121	2017	5	-0.976052	0.784581	1.65335	2.80325	0	0	0	0	1	0	1	0	1
10677829	2015	1	0.296773	0.489424	0.718206	-0.875938	0	1	1	1	1	1	0	0	1
10681114	2013	1	1.93107	0.988796	-0.831442	-0.176346	1	1	0	1	2	0	1	1	1
10681332	2017	2	0.404934	1.0727	-0.596953	-0.530051	0	1	0	1	1	0	1	1	1
10681692	2017	2	-0.019691	0.827647	1.00481	-0.752554	1	1	1	1	2	1	0	1	1
10685538	2016	7	-0.0762617	-0.00370715	1.04356	1.48022	0	1	0	1	3	0	#NULL!	0	2
10686187	2016	5	-0.874625	-0.39473	-1.20805	-0.501512	0	0	0	0	0	0	0	0	1
10687564	2018	1	1.00974	-0.682079	1.31207	-0.74923	0	1	0	1	3	1	1	1	2
10687977	2017	7	-0.45581	-0.5789	0.474964	0.300875	0	0	0	0	3	0	1	1	2
10688298	2018	1	0.0500727	-0.513583	-0.339699	-1.15403	0	1	0	1	1	1	1	1	2
10688780	2017	7	1.31642	0.907814	0.813912	2.01001	1	0	0	0	1	0	1	1	1
10690514	2018	7	-0.1832	-1.33295	-1.16995	-0.852493	0	1	1	1	2	0	1	1	2
10694671	2017	6	-0.798686	-1.34655	-0.312792	1.4885	1	0	0	0	3	0	1	1	1
10696387	2017	1	-0.873364	1.56322	1.57024	2.60103	0	1	1	1	2	0	1	1	1
10703362	2018	6	-0.772274	-0.240677	0.761571	0.424258	0	0	0	0	1	0	1	0	2
10705423	2017	1	-0.719738	-0.815861	0.992411	-0.42122	0	1	1	1	1	0	#NULL!	#NULL!	2
10706242	2015	1	0.272715	-1.09635	0.0157045	-0.616192	0	1	1	1	2	0	0	0	2
10710738	2016	7	-0.689685	-0.830652	-0.839755	1.67975	0	0	0	0	1	0	1	1	1
10719476	2013	5	1.0826	0.995671	0.28934	-0.910902	0	0	1	1	1	1	0	0	2
10722280	2017	1	-1.47892	0.66808	-0.276145	0.691025	0	0	0	0	1	0	#NULL!	0	2
